# Supplementary material for: Transcriptome-Wide Detection of Differentially Expressed Coding and Non-Coding Transcripts and Their Clinical Significance in Prostate Cancer
Source: J Oncol. 2012 Aug 16;2012:541353. doi: 10.1155/2012/541353 (PMC3431106; doi:10.1155/2012/541353)
Supplement: Supplementary file 3 [file 541353.f3.xlsx]

## Sheet: supp_table1  
Gene	Evidence Nakagawa et al	Evidence Pubmed ID
ABCB1		22263791 22206665 21805352 21795074 21779471 21706123 21694441 21480311 21448449 21179202 20820910 20736947 20649571 20053773 22049617 19496068 19401306 18663430 18628469 18285700 18242387 18089716 18076941 17974979 17909048 17701008 17611654 17541592 17440963 17325424 17296351 17212095 16166436 16082211 15930345 15809768 15342374 15161039 15042610 15026333 14991868 14614009 12771527 12721757 124…
ABCC4		21266046 19025659 18615486 17003774 16020662
ABCC9
AC008810.1
AC009108.1
AC009948.3
AC010859.1
AC013461.1
AC087886.1
AC090579.1
AC135352.2
ACACB
ACADL		20864652
ACOT11
ACOX2
ACPP	Nakagawa et al 2008	21682879 8774111 8244395 2575485
ACVR2A		21557273 21229555 16337854
ADAM23
ADAM33
ADAMTS1		20546609 19522863 19399749 19396168 18076023
ADAMTS9
ADCYAP1		20641421 18562281 16888207 16372333 15870945 12948842 12839880 12639948 12468104 11728828 11193832 9566707
ADH5		12065246
ADRA1A
AF131217.1
AFF3
AGR2		22467239 22072305 21144054 20945500 20048076 19773444 17457305 17022460 15834940 15532095
AHR		22564379 22537796 22351742 22300573 22114014 22042952 21802500 21788044 21708431 21571341 21437885 21351084 21041707 20709376 20565777 20553253 20162710 20140206 19996060 19879061 19831728 19815066 19597029 19540066 19270430 19166822 18980297 18932254 18632753 17397033 17010008 16611858 16273365 16115918 15830838 15059908 15026081 14753257 14751679 12011988 11891538 10080920
AIM1		22127895
AKAP13		16301118 15128949
AL035610.2
ALDH3A2		17879964 7840515
ALDH7A1		22383129 21769761 21647815 20884855 20477827 19111893 18831675 18375048 18374396 18033626 17688074 17511721 16959662 16846679 16238921 15855736 15794795 15772845 15726311 15479491 15230629 14569384 10792086 8512815
ALK		22228025 21994901 21624116 21116689 20717110 20526349 19032370 18951571 17960608 17122505 15531927 12954499 12351594 9633523 7683043
ALOX5AP		22521189 21934623 21909140 21420123 21308720 21215427 20883482 20048564 19371821 19158006 19050703 18503373 18453302 18353391 18190824 17846720 17297437 17222638 17085144 16879693 16330112 15797224 15265713 14678363 11464110 9751356 8326564
ALPK1		21880074 2105845
ALS2CR4
ANK3	Nakagawa et al 2008
ANKDD1A
ANKRD34B
ANKRD37
ANO1		15375614
ANO5		15375614
ANO7		19495750 18676855 17308099 15375614 14981236
ANTXR1		22484802 21421237 20665530 20395202 17977648 17971903 17406033 16500983 15805289 15720735
ANTXR2
ANXA1		21703393 20227822 19351789
ANXA2	Nakagawa et al 2008	21472314 20540360 20121258 19452941 18924133 18211896
ANXA6
AOX1		22363680 22320981 22190546 21955208 21319440 21211311 20138837 19298411 16029510 15065090
AP1S2
APLF
ARAP2
ARHGAP10
ARHGDIG
ARHGEF17		20729552 19225155
ARHGEF38
ARL10		15033445
ARMC9		22628357 22546837 22544513 22502790 22500884 22498230 22498212 22488488 22459892 22454414 22453335 22452894 22415934 22405699 22386239 22341794 22340631 22336908 22310055 22288823 22269382 22264679 22249915 22238120 22232132 22228630 22228146 22222232 22217494 22177289 22154638 22141598 22131072 22129890 22119204 22117660 22099039 22044485 22006057 21942303 21933330 21931019 21923608 21903605 218…
ARMCX4
AR		22623731 22615945 22614157 22614062 22610119 22608750 22597536 22592999 22589544 22584579 22583574 22583332 22576209 22566699 22549187 22542949 22539224 22539113 22535887 22532567 22531786 22529021 22523847 22509763 22509301 22508987 22508765 22507964 22505583 22505206 22500161 22496618 22496481 22495974 22484622 22473899 22473304 22462810 22456197 22456196 22453214 22451249 22449547 22447389 224…
ASAP1	Nakagawa et al 2008	22529020 22297500 22258477 22232132 22220270 22177289 22122856 22086231 22082367 21982807 21914348 21907366 21874303 21761340 21682879 21670078 21621934 21573974 21548467 21504578 21487525 21393564 21368580 21243538 21090344 20886538 20816316 20717900 20645695 20551832 20392611 20220784 20179598 20140431 20099770 19954892 19916735 19636017 19491253 19380300 19358779 19320614 19128049 19115997 202…
ASB2
ASB5
ASCC3
ATP11A
ATP1A1
ATP1B3
ATP8A2		22561907 22527168 22487909 22388548 22306768 22287094 22266207 22253342 22231016 22211699 22143447 22105412 22025196 22006050 21986985 21912428 21788966 21785442 21766294 21753778 21727906 21712427 21632234 21567954 21537347 21537346 21513282 21502970 21383671 21339986 21285990 21266950 21172965 21151199 21102474 20971627 20956995 20938463 20938462 20714341 20711215 20664589 20648010 20567257 203…
ATP8B2
AUTS2
AZGP1	Nakagawa et al 2008	21432866 21090348 20661134 19684615 19093873 18854942 18223322 17317883 17018789 16598739 14711987 11309332
B2M	Nakagawa et al 2008	18823560 18562138 17986787 17404077 16373395 16299812 16211407 10869961 2846212
BCL11A
BHLHE40
BNC2		21880074
BOC		18757413 17695501 16780807 16777417 16731766 16531924 16412648 12473608
BTAF1
BTG3		22020331 21439024 21195736 19885928 17764827 12074776
C10orf11
C10orf137
C10orf72
C12orf42
C12orf65
C13orf23
C14orf37
C14orf39
C15orf41
C17orf57
C19orf46
C1orf151
C1orf183
C1RL
C20orf194
C21orf34
C21orf63		16489065
C2orf58
C2orf70
C3orf64
C6orf145
C6orf186
C7orf46
C7		19471122 17206733 15637089 12226080 10976508
C8orf84
C9orf100
C9orf3		21884626 21839064 21308721 21207319 20638780 20215509 19787772 19477172 19116244 18773415 18585855 17909052 16323982 15651049 15389801 15355567 14716735 12772203 12678535 12601398 12556466 12417047 11593415 11461904 11439339 11212279 10815759 10200564 8782663 7541868 7526888 1868457
C9orf69
CA13
CACNA1C		22590561 22175694 22172208 22136354 21351099 21243325 20592666 20155628 19618377 19420015 17638026 17568194 17482957 17412490 17044412 16080580 16043352 15999119 15736414 15489889 15160979 12948860 11813205 11108805 10215102 9494066 9169814
CACNA1D		20147525
CACNA2D1
CADM2		21307934
CADPS		22561070 22463871 22264502 21960693 21788966 21633361 21551127 21062650 20634343 20034532 19455605 19423539 19318570 19258504 19205910 19142870 18817867 18780293 18491292 18355843 18273614 17911177 17846906 17096324 16921508 16551880 16506214 16406983 16284379 16231015 15930020 15812078 15647826 15389803 15369445 14691534 12917210 12483528 12477976 11286849 11221851 10835690 10741745 10699945 106…
CALD1		22568209 22146597 18637139 18353764 18044088 17288544 16938815
CAMK1D
CAMK4
CAV1		22509911 22159333 22144662 22134245 22075971 21804603 21601007 21468543 21378366 21373757 21188102 21044312 20466611 20209490 19923922 19903767 19787702 19737975 19581923 19556867 18635971 18635524 18296864 18245473 18191225 18055552 17943731 17855368 17786030 17707459 16914574 16707439 16077921 15948133 15802273 14645548 14506154 12627218 11751529 11389065 11170154
CAV2		15583422
CBX3
CCDC122
CCDC50
CCDC60
CCDC82
CCNB1	Nakagawa et al 2008	19530225
CCND2		21752897 21694441 20418948 19577536 17947477 14612934 14517837
CCNDBP1		11944990 11812785
CCNE2		20558290
CCT3
CD40		22453599 22099274 21982682 21952584 21889270 21743958 21541327 21520161 21512508 21499820 21398495 21256390 21081304 20801632 20721970 20428808 19664134 19446741 19176382 19075233 19048121 18948740 18941459 18922932 18723484 18615482 18080842 17975021 17713004 17434257 17308063 17292587 17219382 16774937 16491482 16354594 16205698 15712212 15688034 15375484 15131058 15048072 14750216 14715080 146…
CD44	Nakagawa et al 2008	22560078 22552290 22539223 22528228 22484470 22393462 22359577 22328933 22252524 22237455 22216200 22215106 22110593 22038225 21953074 21935404 21917149 21907176 21820414 21779382 21647815 21633671 21633508 21607288 21603625 21555367 21432867 21365123 21360573 21353741 21282737 21277911 21241512 21240262 21232206 21190562 21139802 21138868 20974126 20868520 20843707 20807814 20718984 20683729 206…
CD47		22613557 22453599 22415943 22312352 22271494 22161756 21804946 21426304 21411500 21171973 21171966 21165560 20920299 20698994 20168333 20078866 20056115 19895686 19549337 19047096 18780829 18636160 18617897 18574673 17823925 17804712 17031854 16920735 16847352 16731754 16359436 16275990 16142363 16082211 16076702 15754318 15735703 15595685 15291876 15174974 15098067 15065090 14724567 14581366 124…
CD48		21550403 21226671 20063450 19920378 18483259 17477881 16525640 16196366 15158086 15054816 14996732 12946524 12711671 11600816 11170749 10470102 9457311 8980249 2235101
CD59		22536168 21208557 20677218 20235122 19116988 16360477 15466889 15389793 9185710
CD69	Nakagawa et al 2008	20945402 19147575 17948280 9627224
CDC14B
CDC37L1
CDC42EP3
CDK6		21947091 21169411 20370687 19838216 19462257 19143029 19056458 19055833 18767033 18445658 18356297 18199714 17970072 17938262 17513615 17094491 16648554 16505103 16380095 16205633 16192356 16082211 15790678 15637089 14559232 12559991 12504091 11420705 11297246 10377442 10353729 9581834
CDKL1
CDS2	Nakagawa et al 2008	18780293 16397230
CEACAM1		20386565 20335794 20559448 17605118 16568082 15126343 12521128 12122002 11979369 11694347 11278391 11251528 10419049 9184174 7990300 7524277 3262063
CELSR1		19369485 19223508 19084597 18381591 17935127 12670902
CENPF
CEP55		21917134
CFL2
CGREF1
CHGB
CHRAC1	Nakagawa et al 2008
CHRM1		17624924
CHRNA2
CLCN3
CLIC4		22243777 22019475 21553004 21357687 21090340 20569070 20516446 20406887 19528479 19483651 19318244 20445772 19010898 18850006 18512241 18311544 17686830 17196553 17180470 17146477 17121017 16140886 15749004 15255540 12859952 12576866 11856317 11832065 11735364 11268461 9658399 8780156 8738406 7515452 8118821
CNN1	Nakagawa et al 2008	18066809
CNN3
CNRIP1	Nakagawa et al 2008	22589488 19415685 17486081
COBLL1
COCH		16978289
COG3
COL15A1
COL1A2	Nakagawa et al 2008
COL3A1
COL4A2
COL4A3	Nakagawa et al 2008
COL6A3		18353764
COPA		20703321 18059348 16983328
CPA6
CPNE4
CPNE7
CP		22314551 22306914 22244589 22210552 21958150 21894431 21862201 21826878 21782884 21665494 21643625 21551258 21509777 21490115 21243748 20628389 20368438 20002666 19863228 19745390 19430038 19365737 19192937 18825552 17947957 17826494 17696822 17695414 17626247 17608029 17575225 17513886 17407514 17240528 16545117 16442595 16379335 16280761 16140900 16082422 15790394 15758726 15049589 14661392 126…
CRIM1
CRYAB
CSDA
CSRP1		19055846
CTA-211A9.5
CTA-55I10.1
CTC-454M9.1
CTD-2230D16.1
CTTNBP2
CUBN		22199995
CUX2
CYB5R2
CYFIP2
CYP1B1		22610071 22549291 22504876 22327650 21057205 20884258 20875115 20687231 20542099 20391625 20233842 20027111 19919114 19820397 19505920 19270430 19223546 18816901 18657896 18632753 18544568 18187806 17704407 17548691 17544277 17507624 17437439 17220347 16716118 16569655 16267836 16172228 16115918 15374634 15330195 14562027 12200121 11891538 11221602 10964100 10963622
CYP4V2
CYR61		22343491 22025384 21138874 21055460 20172544 19834822 19584265 19530242 19182531 19180570 18941464 16276089 16012728 15474988 9655260
CYSLTR1		21472243 21472229 17549353
DCHS2
DES		22578092 22568671 22230343 22110194 22094088 21814310 21795073 21553654 21106905 20641508 20623632 20535987 20436506 19926941 19815485 19644954 19469628 19403938 19195897 19157448 18808168 18625005 18203529 18199616 18182242 18026134 17604675 17328524 17227492 17136230 17092843 17024493 16998806 16937308 16771724 16215308 15950459 15948411 15924336 15846301 15289492 15046698 15001697 14996640 145…
DHRS12
DKK1		22545098 22185566 21953410 21935601 21843082 21793323 21435697 21344486 21232596 21098705 20957670 20673629 20592797 20508288 20461227 20446724 20370992 19728119 19632009 19415685 19082457 19006261 18978943 18837245 18687985 18632632 18561248 18478098 18453541 18247400 17970092 17700537 17699722 17643814 17575141 17551147 17390031 17166630 17160558 16879318 16652384 16447163 16203803 16148645 161…
DLG2
DLGAP1	Nakagawa et al 2008
DMD		22619678 22588185 22579549 22493411 22318848 22220284 22110981 22073949 22025272 22014882 21992436 21964043 21894175 21826255 21723763 21585697 21550141 21452739 21426285 21423267 21397831 21224198 21191598 21129866 21079217 21043545 20950306 20881261 20629479 20628233 20566009 20479027 20456336 20368898 20360964 20303574 20163839 20158389 21779213 19912210 19827339 19760629 19549260 19546019 195…
DMXL1
DNAH5		20804201 20572274 20155628 18622705 17348817 16011041 15892827 12835881 12669776 10656427 11113747 10408865
DNAJC12		17712038
DNAJC15
DOCK1
DOPEY2
DPP4		21031433 20021671 18563594 20559448 18096183 17981653 15735018 15162376 15016824 12640663 12036889 9397193
DPYD		22579549 21761314 19082440 18462513 17906826 17482957 17092280 15999119 15826746 15476575 14578714 12540969 12521128 11488735 11158001 10976274 10471653 10430790 9748679 9255144
DPYSL3		20543870
DPYS		21694441 18446232
DST		21784649 20434598 19890158 19370395 18524946 18007998 17670942 17172422 16781053 15665279 12974608 12873976 12479269 12202049
DUSP3		19010898 18311544 17658517
ECM2
EEF1DP3
EFNA5		22148427 21822504 19893039 17483368 16384856 16081104 15684393 15506979 15027889 12058191
EIF3F
EIF3M
ELF3		20500816 20425796 19634632 19577859 16402091 15958558 15734203 15356680 14968436 14607384 12887470 12855629 11109816
ELK4		20693979 20406994 19293179 18469865
EMCN
ENPP6
EPB41L4A
EPHA3		22045813 21350583 21079794 20947496 20592797 20570899 20499429 20043231 18481424 18472187 17977648 17823122 17517434 17357254 17045982 16912182 16596241 16541421 16356545 16186805 16174775 16024617 15520198 15355990 15166497 14981536 14672739 12466965 11713275 11278797 11063622 11051226 10769689 10362360 9520419
EPHA5		16596241
EPHA7		18821581 16596241 16042785
EPS8
ERAP1
ESCO2
ESD
ETV6	Nakagawa et al 2008	20806817 19152679 18831787 18596915 16893685 16844561 15906096 12210491 10379873
EXOC2
EXOSC8
EXT1		19888979 19389009 17003775 16882061 12964048 10825005
F2R	Nakagawa et al 2008	21169414 21168190 20886199 20482314 19795418 19170048 18855579 18567807 18308730 18189232 17942914 17492768 17373694 17294233 16530725 16245281 16052512 15634362 15537383 15527781 15280447 15162383 14654526 12883880 12534282 12429291 8043520
FABP7		21767383
FADS2		20558833
FAM110C
FAM124A
FAM129A
FAM134B
FAM189A2
FANCA		18786261
FAT4
FBLN1	Nakagawa et al 2008	21804603 20860828 17929269 17280610
FBXL3
FBXO32	Nakagawa et al 2008	21652578
FBXO3		19274441
FER		22238358 19147545 10819444 10687853
FGF10		21518863 21112563 19601767 18068633 15368475
FGFR1	Nakagawa et al 2008	22608750 22576344 22573348 22540277 22532837 22505648 22487487 22473339 22467239 22447389 22363633 22274591 22258274 22249256 22229247 22125107 22174411 22134754 22114073 22086723 22052438 22019475 22006862 21969603 21952621 21901986 21900400 21862211 21789713 21784485 21773733 21726675 21656660 21647934 21574146 21532615 21452015 21374800 21367748 21357687 21282102 21244075 21241820 21222513 224…
FGFR2	Nakagawa et al 2008	22523086 21791674 20418093 19601767 19293288 19212647 19204913 19005751 17697126 17607666 16956712 16854582 16485114 16289173 15655558 15561781 15368475 14695195 14678983 14673947 14559809 12430142 12393912 12111699 11431373 11406643 11069376 10398280 10389758 9285567
FHL1		21804603
FHL2		22456196 21258770 19815066 19164447 17975004 17192406 17145880 15948728 15692560 11027411
FKBP7
FNDC3A		12886522
FNTB
FOXP1		20579941 18794142 18640093 17477366
FREM2
FRMD4B
FSTL1
GABRE
GALNT7
GANC
GAS5		20868494 15561781
GBP1		21057205
GBP2
GCNT2		22627630 22621691 22617231 22615067 22609701 22607680 22595056 22589488 22585294 22577891 22574367 22572076 22553345 22553195 22552048 22551458 22544661 22541385 22532569 22531633 22529020 22527168 22520631 22520165 22511187 22510595 22503761 22503022 22502770 22493742 22474344 22464911 22457321 22452992 22452941 22449781 22444871 22442719 22430461 22422102 22415096 22410458 22400137 22398201 223…
GFPT2
GFRA1
GGT7
GLB1L3	Nakagawa et al 2008
GLI3	Nakagawa et al 2008	22186295 22093966 22079732 21537050 20927603 20708996 19095771 18291673 17922870 15645142 10977106 10750600 10691066 10564661 9242474 7479388 7678371 10262084
GLIS3
GMPR
GNA14
GNAL
GNAO1		20668451
GNB2L1		22378065 21031151 20868494 20407014 17108144 12958311
GNPTAB	Nakagawa et al 2008
GOLM1	Nakagawa et al 2008	22499523 22151117 21788966 21604945 20376779 20109357 19795124 19014428 18953438 18781151 18543251 18245462
GPLD1
GPM6B
GPR126
GPR160		16077921
GPR81
GPRC5B
GREB1		19945309 19084862 18236473 16496412
GRIN3A
GSN		12941811
GUCY1A2
GULP1
HDLBP		22275356 21697645 20870581 15375614 11512259
HEATR8
HECTD2
HEG1
HEPACAM
HEXA		17285592 11222871
HFE		20099304 16003728 12552996
HHIP		22588185 22542224 22534138 22511689 22493411 22402288 22386317 22245322 22231205 22184161 22073949 21964043 21902975 21850283 21826255 21807761 21753866 21723763 21679977 21678700 21627352 21617719 21467239 21419516 21412999 21392470 21382022 21369380 21304573 21290865 21276398 21266978 21191598 21129866 21079217 21045260 21043545 20950306 20881157 20881153 20932672 20723926 20722777 20702155 206…
HLA-E
HMCN2
HNMT
HNRPLL
HOOK1	Nakagawa et al 2008	11156423 10675891 8968092
HOXB3
HPN	Nakagawa et al 2008	21934206 20441232 20166135 18381435 16783571 16131522 15583422
HSPA8		22427670 15223133 10967105 9565586
HSPB8		16077921 12832417 11388583 1381129
HSPD1		20977276 20858083 20708221 19132982 18646040 16705742 15666362 11156417
HSPE1
HYDIN
ICA1L
ICA1
IDI1
IFI16		17981573 17339605 16494870
ILK	Nakagawa et al 2008	22345292 21867506 21643011 20838383 20721246 20460506 19850036 19284309 18393855 18339839 17163422 15870868 15782140 15704679 15472903 15221243 14749128 12631621 10716737
INPP5D		21968274 21964357 20964826 15323167
INSIG1		21060327
IQGAP3
IRAK3
IRS1		21204696 20540360 15678496
ISL1	Nakagawa et al 2008	16799630
ITGA1		21505567
ITGA8
ITGA9
ITIH5
ITPR2
JAZF1		22086326 21071540 20580384 20406958 19998368 19558691 19318432 18696045 18264096
JPH2
JUB
KANK1
KCNAB1
KCND3
KCNMA1		21072171 19229700 17146446
KCNMB1
KDELR3		17712038
KHDRBS3	Nakagawa et al 2008	22349460
KIAA1377
KIAA2026
KLF12		11433524
KLF6	Nakagawa et al 2008	22347457 22277651 22166808 21475371 21282102 20641421 19494112 19097929 19020536 18755691 18596922 18190704 17223258 17125911 16972326 16888207 16833187 16822846 16598737 16510604 16372333 16267836 16230382 15994951 15870945 15870879 15735005 15247715 15172991 15131018 15064720 15057748 14732919 12915879 12740910 12651626 12651597 12508640 11752579 11728828 11193832 8637912
KLHL14
KRT13
LAMP2		15509525
LARP6
LDB3
LEPR		21846818 20666851 19035456 16803678 12823393
LIMS2
LMO3
LMO4		11888886
LMO7
LONRF3
LPAR3		19025891 12069837
LPHN2
LPP
LRCH1
LRP1		22524402 22510121 22405509 22391421 22260740 22231221 22110991 21933328 21927697 21909846 21907199 21844888 21843041 21790224 21772083 21717875 21698420 21682688 21611141 21480311 21438677 21324093 21044243 20951932 20942686 20800341 20428292 20378156 20354283 20346046 20230390 20132202 20063449 19931979 19930177 19900389 19804426 19578160 19515209 19496068 19451893 19428310 19426187 19409118 194…
LRRC7
LSAMP	Nakagawa et al 2008	22343190 21803143 17601634 16495920 15749921
LYPD6B
LZTFL1
MAN1A1
MAP3K1		21791674 16469706 15001534 12465754 11971970 10544965 10373563
MAP9		22511415 22212075 22195261 22135747 21820797 21585187 21341547 21165194 21044375 20812532 20656273 20607245 20593708 20577606 20464485 20414405 20398444 20149204 19945303 19935058 19863531 19373471 19334790 18788482 18645268 18597923 18568243 18542796 18444130 17997028 17850386 17701110 17378841 17337114 17283708 17227491 16929600 16916766 16402723 16372513 16286121 16140457 16096410 15906787 157…
MAST4
MAT2A		18095270
MBNL1		21600601 21277097 19838896 19278745 16158255 14767282 12504055 11948112 11547066 9753987 9474185 8507598
MBNL3
MBOAT2
MED14		12218053
MEG3
MEIS1
MET	Nakagawa et al 2008	22629411 22621691 22618738 22616627 22578727 22549899 22543116 22528368 22502733 22500986 22500884 22498218 22493411 22473873 22464195 22449781 22445138 22444999 22436516 22413953 22405509 22404908 22386299 22386239 22372721 22367858 22326865 22307210 22286523 22267211 22258372 22253342 22245303 22226021 22216026 22209376 22205960 22183774 22176735 22171386 22168167 22160176 22146028 22121852 221…
MGP
MICALCL
MIOS
MIPEP		21680691 21640501 20641935 20641856 20334516 19706750 20401329 17348817 16969502 14663468 12627218 11883529 11825663
MKL2
MME		22507319 22286396 21975078 21791629 21569620 21538124 21533650 21365649 20966542 20955382 20935156 20646346 20458136 20201837 20021671 19822092 19730362 19047112 18468781 20559448 18076941 17875519 17656249 17563767 17415380 17342744 17335564 17083125 16949732 16652149 16492533 16357169 16148645 16081104 16054017 15805257 15790403 15727931 15637592 15509525 15501953 15217945 15083188 14968440 147…
MMRN2
MOSC1
MPPED2
MPZL2		17445972
MSRB3
MTMR1
MTMR9
MTUS1		20687230
MXRA7
MYCBP2		18832192 16043352 15719499 15489889 14645418 12855610 12442349 11221851 8700799
MYLK	Nakagawa et al 2008	19429448 19055846 16574402
MYO3A
MYOF
MYOM2
MYSM1
MYST4		21484054
MYT1
N4BP2L1
NAA16
NAMPT		20956937
NCALD
NCAM1		22105113 21656833 21535078 21229565 20981253 20734041 20025473 19552894 19047148 18672004 18392823 17356843 17262837 17126478 16723845 16303720 14977818 14871854 14632866 12639303 11742494 9254901 8280717
NCAPD3		18223322
NDFIP2
NEBL
NFE2L2		22444871 22213475 21912659 21837756 21816220 21796654 21787756 20924967 20805033 20729872 20716925 20682644 20124447 20062804 19669099 19524036 19212647 19115203 19107848 18372916 18236473 16082211
NIPAL3
NNT		22032753 21894175 21790680 21604934 21189374 21143897 20839233 20488911 19484790 16809161 15708246 15533489 10796804
NPNT
NR2F1		22275114 21468543
NR2F2		22293856
NRN1
NRP1	Nakagawa et al 2008	21525791 21353741 20739403 20500816 20085644 19805273 20865091 19091958 18314484 18247359 17593102 16222118 15780177 15647107 15166498 15161648 14749471 12883660 12050097 11710966 9755226
NT5C2		19528444 19414334 18695639 18225537 17595752 17404104 17201125 17094432 16891869 16115700 15755569 15230629 15166498 12069378 20426545
NUP210
OLFML1
OPRK1		20868494 20215827
OSMR		15712220
PABPC4L
PALLD		21149617
PALMD
PAPOLG
PART1	Nakagawa et al 2008
PARVA		21804603
PASK	Nakagawa et al 2008	15375614
PBX1		20025723 19152679 18831787 16893685 16637071
PCGF5
PCM1
PCP4
PDE11A
PDE3A
PDE4B		22529021
PDE4D		22173835 19401450
PDE5A
PDE8B
PDGFC
PDK4
PDLIM1
PDLIM4		21894431 21694441 19623543 19229700 19212833 16489065 8610053 7927924
PDLIM5	Nakagawa et al 2008	21996749 21625216 21258770 21219645 21198942 20813111 20607721 19815066 19487290 18424072 18000399 17975004 17559677 17192406 17167821 17145880 16849583 16799630 16077921 15692560 15610763 15535438 12941817 12821664 12802285 12777619 12647366 11888886 10837946 10806352 10618726 10075738
PDZD2		16873542
PDZRN4
PELI1
PENK		21505567 16343351
PEX14
PGM5
PGR		22493393 22358375 22331731 22154085 21959829 21932429 21932036 21680234 21672482 21586891 21503129 21456065 21431406 21401397 21374974 21369371 21365623 21090344 20934245 20931544 20922803 20854072 20809980 20801579 20690138 20602233 20516446 20464485 20447824 20397767 20369046 20178647 20076923 20065530 20050014 19903888 19783900 19771394 19546404 19515173 19499186 19390944 19331234 21086303 191…
PHF11
PHF15
PHLDB2
PI15
PIBF1
PID1
PIGO
PIK3R1		22301279 22114764 21567096 21430300 21048307 20407443 20231295 20058239 19734935 19681044 19432987 19142895 19079138 18336616 17551921 17534446 17486135 17473376 17332930 16912186 16267002 16054017 11389077 11104793 10579793 10383151 9520419
PIP5K1B
PIPOX
PLA2R1
PLBD1
PLEKHH1
PLEKHH2
PLIN2
PLP2		21884626 21816220 21765046 21413013 20385563 19282876 17506531 16159253 15738388 12552318 10963680 10022734 9537593
PMP22
POLR1C	Nakagawa et al 2008
POLR3GL
POU2F2
PPAP2B
PPARGC1A		20477822
PPARGC1B		20477822
PPIC
PPM1L
PPP1R3B		22211699 21932036 21795076 21553078 21226623 21115635 21069447 20845542 20845533 20187635 19578772 17436590 15382070 7881465
PPP2CB		18460741 17146477 14517837
PPP2R3A
PPP4R1L
PRDM5
PRDM6
PREX2
PRICKLE2
PRKCB
PRKG1		15022438 12170776 11772293 10532310
PRKY		11257712 10747295
PROM1		22608744 22593016 22528228 22384099 22359577 21917149 21901619 21801380 21665936 21603625 21499299 21365123 21353741 21138868 20974126 20843707 20807814 20718984 20717901 20617516 20583131 20531279 20407603 20224986 20179163 20133657 20127735 20043076 22049617 19908230 19695439 19644960 19544327 19365403 19287071 19200636 19116269 19072981 19058139 19047148 18639623 18563640 18539965 18492237 184…
PRRX1
PRUNE2		19852006 19760627 19319183
PSTPIP2
PTEN		22623890 22614157 22611469 22610119 22581815 22563073 22532600 22532249 22509396 22505453 22503761 22494444 22467239 22461511 22460813 22454635 22447658 22427670 22391131 22374980 22370643 22350410 22347425 22341455 22340730 22340597 22327838 22301279 22281794 22260502 22232548 22213130 22209699 22199300 22179663 22178132 22159221 22158653 22150431 22139082 22131877 22123976 22114138 22112489 220…
PTGER3	Nakagawa et al 2008	20227393 17427962
PTGS1		20687231 15930345 10451445
PTPLA		22623731 22608542 22590561 22575239 22570655 22567414 22564042 22563073 22561070 22552047 22549899 22531631 22516714 22503761 22503576 22502673 22489825 22479307 22459691 22427243 22422102 22415377 22386420 22385992 22343836 22341412 22337003 22334387 22323623 22317880 22306115 22303460 22303438 22300755 22298030 22285008 22279422 22272301 22264502 22255771 22255076 22234922 22226738 22226664 222…
PTPN14
PVRL3
PVT1		21814516
PYGO1
QSER1
RAB27A		22333512 21859003 19010904 18413239
RAN		21672482 21646468 21044247 19489028 18673534 18649734 17371798 17034601 16566729 16276440 15906789 15492279 15344909 14871982 12926131 12368219 12361945 12115502 11509567 11501969 11155740 8721262
RASEF
RASL11A		16956712 15033445
RBFOX2		19567509
RBM43
RBMS1
RBMS3
RBPMS
RCAN1
RDH10
RECK		22139647 22025325 21505567 21348197 19189304 17583418 16806661 16211407 15928670
REV3L
RFX3
RGS2		21500190 19399749 16449965
RHOBTB3
RIC3
RMST
RNF180
ROBO1
ROR2		20101234 19578797
RORA
RP11-1102P16.1
RP11-141M1.3
RP11-141O11.2
RP11-143E21.7
RP11-14D22.5
RP11-191L9.4
RP11-196I2.1
RP11-291L15.2
RP11-335L9.1
RP11-348F1.2
RP11-367G18.1
RP11-394O4.2
RP11-398K22.12
RP11-428C6.1
RP11-453E17.1
RP11-48O20.4
RP11-597D13.9
RP11-627G23.1
RP11-65F13.2
RP11-696N14.1
RP11-726G1.1
RP11-788M5.3
RP11-81N13.1
RP1-207H1.3
RP4-564F22.2
RP5-916L7.1
RPL24
RPL27A
RPS14
RPS3A
RSPO3
RSRC2		21036922
RUNX1T1		22258274 22246980 22019475 21980513 21047586 20565761 18455326 17486081 17457214 17044079 16893685 16885337 16276353 15753979 15522168 15386391 12873976
SAMD12	Nakagawa et al 2008
SCARB2	Nakagawa et al 2008
SCRIB	Nakagawa et al 2008	21965329
SCUBE2
SDK1
SDR42E1
SEC62		21557272 21229553 20669223 16547154
SEMA3C		20949546 17390026
SEMA3D
SEMA6A		17912456
SEMA6D
2012-09-11
2012-09-09		20407014 18481277
SESTD1		22078408 21416405 16890706 10992396 10078792 9679361 10387977
SETBP1		17434105 11295636
SETDB2
SFRP4	Nakagawa et al 2008	21432866 17476687 14760084 14517837
SGSM1
SH3BGRL
SH3PXD2B
SH3RF2
SHISA9
SHROOM3
SIK1
SLC17A4
SLC20A2
SLC22A4
SLC26A4		21712427 18184177 18020014 16936628 16207477 12814671 10857141
SLC2A4
SLC38A11
SLC45A4
SLC9A2
SLC9A9
SLCO3A1		19885603
SLIT2		21966548 21694441 20622896
SLMAP
SMNDC1
SNAP25		20871936 20860008 19683746 19366833 18819930 18727052 17941092 17428244 17067752 16767789 16539730 16500983 15913721 15754345 15342369 15126802 11983528 11801547 11439380 11248650 10951494 10741732 10465556 7515114 1848860
SNHG1
SNX32
SOBP		20384258
SOCS2		17001312 16707422 15816537
SOD2		22172488 20477822 19818074 19528373 19507253 19405048 19074884 18829485 18784358 18582155 17876045 17646272 15933380 15044326
SORBS1		16489065
SP8
SPATA6
SPC25
SPG20
SPTLC3
SRRM1
SSBP2		18559593
ST5
ST6GAL1	Nakagawa et al 2008
ST8SIA6
STAC
STEAP2	Nakagawa et al 2008	20587517 16088215 15897894 15583692 12429817 12095985
STEAP4		22155408 19787193 18425381 15897894
STK17B
STK39		18497571 16707422 16299812 11514053
STOX2
STXBP5L
SULF1		22304734 17044071
SVIL		16489065
SYNPO2		21643011 19360353 17643814 16979744 16885336 15111326 11696420
SYT16
TACC1		17137506
TARBP1
TARS
TBC1D1		11785977
TBX4
TCF4		22025562 22009747 20818421 17523142 16428447 14517837 12799378 12466965
TCF7L1		22564737 19906297 19152679
TEAD1		22616010 22612293 22608541 22583965 22564042 22562608 22559324 22552048 22549899 22546838 22528633 22528335 22479307 22459664 22441122 22429893 22422102 22398989 22396445 22386748 22386179 22317880 22304399 22288776 22198164 22167330 22130117 22095786 22084938 22046421 22020835 22017869 21992608 21898988 21887707 21802835 21700508 21694572 21692058 21681777 21667400 21638280 21612468 21603658 215…
TGFBR3	Nakagawa et al 2008	22349653 20067462 17283142 17192875 15468171 10706107
TGM4		21743959 21657838 19055846 17244021 10580145 9721214 8645175
THBS1	Nakagawa et al 2008	20546609 20470445 20458281 20386565 19747478 19581582 19549894 17917789 17487836 17192876 17180440 17175378 16847352 16685733 16333676 16131522 16076702 15665307 15583827 15180634 15095410 12496932 12213285 11856116 11796289 11228532 11205922 10792001
TIMP2		22555040 22374248 22272343 18329693 12640098
TJP1
TMEFF2		22505341 22101942 21671881 21456072 21393249 21390336 21332841 21178875 20975101 20471547 19945309 19893039 19822882 19578042 19540305 19499752 19373605 19084862 18560202 18339487 18187894 18037795 17942404 17912026 17681062 17570654 17223690 17092910 16857846 16791635 16500022 16458425 16439095 16402723 16352563 16234815 16114063 15906789 15906304 15568298 15466204 15299075 15250102 15196705 150…
TMPO		22520266 22101942 21935922 21932036 21836023 21357687 20838414 20800964 20687227 20472268 19897022 19711917 18172303 17681062 17420589 17315319 16685420 16567086 16402723 16179751 16043352 15999119 15756429 15711183 15492279 15182406 14607213 12820387 12559289 12180238 12142379 11992622 11451350 10965018 10746976 10682688 10656389 10565745 10363576 9719020 9374227 8876218 7707419 8136296 2731164 …
TNC		22541387 21809373 20878403 20133067 19372570 17619878 17384678 16814806 16652121 15636684 15280546 14645418 14533809 11768620 11734069 9516914 9334809 7536270
TNFRSF19		22531769 22521091 22472510 22423913 22409231 22274410 22226686 22221521 22149835 22093966 22032753 21968274 21767193 21766911 21451262 21222171 20162716 19941668 19673230 19544792 19208207 19197172 18637139 18489508 18299490 18190824 22272754 18071859 17853004 17634489 17407916 17233804 16802287 16457946 16155721 16117718 15851770 15279688 15230629 15117387 15117386 15067329 15061743 15046680 147…
TNFSF15		21217782 19885571
TNKS
TNS1		19036679
TNS4		19725034 12154022
TP53BP2		19610065
TPM1		19302977 18353764
TPM2		20336778
TPT1		19360337 17549383 17390019 17217378 15162379
TRIM22
TRIM29	Nakagawa et al 2008	17448597 16890201 16077921 12057920
TRIM36		15145053
TRIM5		20194752 20007266
TRPC1		17616360 16529812 15138280 12765682 12724346
TRPM8	Nakagawa et al 2008	22523714 22437241 22267123 22128173 21788966 21671881 21671871 21623387 21290296 21284938 21052713 20932258 20868494 20531306 20043080 19234481 19234480 18955132 18930858 18679647 17616360 17517434 17510704 16949669 16921506 16601277 16174775 15947109 15548706
TRPS1	Nakagawa et al 2008	17467349 15613454 14997205 14680804 11773701
TSC22D1		17986787 16373395
TSC22D3		21479444 15675584
TSPAN2
TTC22
TTC23
TTC28
TTTY10
TWIST1		22608750 22505649 22402125 22177207 21907176 21761340 21694441 21653679 21647815 21468544 21446007 21225230 20976069 20699415 20689556 20631921 20573255 20369697 19802001 19582423 19318582 18453541 18451162 16596270 16266997 15958559 15178414 11684387 10632347 9973095 9267791
TXNL1		17350834
UAP1
UBA7		19430494 18302613
UNC80
URB1
USPL1
UST		22135748 21720780
VCL		21171262 18353764
VEGFA		22614439 22608542 22604887 22589273 22566377 22554053 22549243 22546016 22514647 22495819 22474980 22473906 22415934 22413953 22390300 22303438 22287276 22275356 22266320 22247640 22229096 22167330 22144662 22139534 22109293 22105769 22039506 22005011 22004076 21984773 21975330 21965736 21952584 21887406 21881300 21833623 21819554 21809376 21809373 21809353 21795074 21770481 21764858 21731766 217…
VPS36
VPS8
VSIG2		16303720
VWA5A
WDFY2
WFDC2		21724842 17448597
WLS		22025192 20471189 20402738 20038957 19924305 19885619 16896931 15596215 15548710 15161039 12750271 12497102 11078791 10792001 10555121 10492644 9626455 9482283 8620488 7678777
WNT2B		15645143 11605001
WSB1		16281084
WWP1		21487105 17016436
XBP1		21274285 21046477 19204913 18852146 16205645
XRCC2		16638864 16061029
ZBTB20
ZCCHC24
ZCCHC9
ZDHHC11
ZDHHC14
ZFP36L1
ZMYND8
ZNF483
ZNF490
ZNF827
ZNF90

## Sheet: supp_table2
Transcript ID	Type	Gene	MFD P vs.N	MFD M vs. P	MFD M vs. N	p-value P vs.N	p-value M vs. P	p-value M vs. N	Kept P vs. N	Kept M vs. P	Kept M vs. N	Androgen-responsive	Evidence of PCa from Literature for assoc. gene	All transcripts from assoc. gene have TS-PSR
FSTL1-001	protein_coding	FSTL1	0.846804	0.723803	0.612919	0.51138	0.0258344	0.0212179	FALSE	TRUE	TRUE	TRUE	FALSE	FALSE
FSTL1-003	retained_intron	FSTL1	0.953311	0.873953	0.833149	0.0204855	8.8555e-06	7.43072e-05	FALSE	FALSE	TRUE	TRUE	FALSE	FALSE
SLMAP-002	retained_intron	SLMAP	0.939361	0.870888	0.818078	0.242742	0.0112998	0.00100474	FALSE	FALSE	TRUE	FALSE	FALSE	FALSE
SLMAP-003	protein_coding	SLMAP	0.888024	0.902616	0.801545	0.00108106	0.00894637	5.44668e-06	FALSE	FALSE	TRUE	FALSE	FALSE	FALSE
KLHL14-202	protein_coding	KLHL14	0.955584	0.814258	0.778092	0.149348	0.000544182	4.10413e-05	FALSE	TRUE	TRUE	FALSE	FALSE	TRUE
FAT4-001	protein_coding	FAT4	0.900786	0.847232	0.763175	2.96183e-06	3.12095e-09	1.67141e-10	FALSE	FALSE	TRUE	FALSE	FALSE	FALSE
SOD2-003	protein_coding	SOD2	1.1981	0.732524	0.877638	0.000933346	1.21501e-06	0.149706	FALSE	TRUE	FALSE	TRUE	TRUE	FALSE
C15orf41-201	protein_coding	C15orf41	0.846829	0.838859	0.71037	4.77824e-10	1.69737e-07	2.01813e-11	FALSE	FALSE	TRUE	FALSE	FALSE	TRUE
CPNE4-001	protein_coding	CPNE4	1.22817	1.0832	1.33035	5.06378e-05	0.651686	0.0037251	TRUE	FALSE	TRUE	FALSE	FALSE	FALSE
AP1S2-001	protein_coding	AP1S2	0.911255	0.898437	0.818705	0.200206	0.0836901	0.00698277	FALSE	FALSE	TRUE	FALSE	FALSE	FALSE
VWA5A-006	protein_coding	VWA5A	0.9141	0.870499	0.795723	0.372322	0.0942188	0.0087522	FALSE	FALSE	TRUE	FALSE	FALSE	FALSE
ROR2-003	processed_transcript	ROR2	0.889194	0.894551	0.79543	0.00166397	0.0117377	0.000108152	FALSE	FALSE	TRUE	FALSE	TRUE	FALSE
ADAM23-001	protein_coding	ADAM23	0.867407	0.930875	0.807448	2.77065e-05	0.635274	0.00377759	FALSE	FALSE	TRUE	FALSE	FALSE	FALSE
ACADL-004	retained_intron	ACADL	1.03983	0.825911	0.858804	0.511063	1.60072e-06	0.00356981	FALSE	TRUE	FALSE	TRUE	TRUE	FALSE
ACADL-001	protein_coding	ACADL	1.01068	0.635233	0.642019	0.756662	5.44202e-13	2.24959e-05	FALSE	TRUE	TRUE	TRUE	TRUE	FALSE
CHRM1-001	protein_coding	CHRM1	0.973411	0.835733	0.813512	0.40155	1.09363e-05	0.000121773	FALSE	FALSE	TRUE	TRUE	TRUE	FALSE
ADRA1A-002	protein_coding	ADRA1A	0.856404	0.707715	0.60609	8.28878e-05	2.80503e-10	5.75646e-13	FALSE	TRUE	TRUE	TRUE	FALSE	FALSE
FHL1-007	protein_coding	FHL1	0.903443	0.83576	0.755061	0.00690404	0.00115266	2.67833e-06	FALSE	FALSE	TRUE	TRUE	TRUE	FALSE
RBPMS-016	protein_coding	RBPMS	0.849105	0.759052	0.644515	3.47685e-07	3.57495e-09	6.41313e-11	FALSE	TRUE	TRUE	FALSE	FALSE	FALSE
RBPMS-002	protein_coding	RBPMS	0.840787	0.67647	0.568767	0.0130136	0.000304546	1.34464e-05	FALSE	TRUE	TRUE	FALSE	FALSE	FALSE
RBPMS-020	nonsense_mediated_decay	RBPMS	0.920376	0.878445	0.808499	1.40346e-05	9.15021e-07	1.42091e-10	FALSE	FALSE	TRUE	FALSE	FALSE	FALSE
RBPMS-019	processed_transcript	RBPMS	0.898073	0.866655	0.77832	4.54781e-06	0.000445958	4.48117e-09	FALSE	FALSE	TRUE	FALSE	FALSE	FALSE
RBPMS-005	processed_transcript	RBPMS	0.84837	0.822412	0.69771	6.98684e-08	2.62091e-05	6.5748e-09	FALSE	TRUE	TRUE	FALSE	FALSE	FALSE
LMO4-001	protein_coding	LMO4	0.890388	0.911018	0.81116	0.0117846	0.000552427	1.067e-05	FALSE	FALSE	TRUE	FALSE	TRUE	TRUE
RP11-81N13.1-003	processed_transcript	RP11-81N13.1	0.950428	0.798086	0.758523	0.308109	0.000252442	0.000455286	FALSE	TRUE	TRUE	FALSE	FALSE	FALSE
PPARGC1A-001	protein_coding	PPARGC1A	0.864749	0.777572	0.672405	4.9696e-06	6.0898e-06	3.11398e-10	FALSE	TRUE	TRUE	FALSE	TRUE	FALSE
PREX2-001	protein_coding	PREX2	0.948826	0.866554	0.822209	0.0941091	0.00211174	3.6982e-05	FALSE	FALSE	TRUE	FALSE	FALSE	FALSE
RCAN1-005	protein_coding	RCAN1	1.07418	0.822181	0.883171	0.223561	0.00897568	0.206347	FALSE	TRUE	FALSE	FALSE	FALSE	FALSE
ANKDD1A-003	processed_transcript	ANKDD1A	0.872408	0.895582	0.781313	0.00886237	0.280214	0.00172173	FALSE	FALSE	TRUE	FALSE	FALSE	FALSE
ICA1L-001	protein_coding	ICA1L	0.886056	0.939416	0.832375	0.00414817	0.213643	0.00202642	FALSE	FALSE	TRUE	FALSE	FALSE	FALSE
CCDC60-001	protein_coding	CCDC60	0.810463	0.887562	0.719336	3.76702e-06	0.384011	3.78856e-06	TRUE	FALSE	TRUE	FALSE	FALSE	FALSE
B2M-202	protein_coding	B2M	1.03463	0.813608	0.84178	0.694005	2.85935e-05	0.000665264	FALSE	TRUE	FALSE	TRUE	TRUE	FALSE
FBXO3-002	protein_coding	FBXO3	0.927999	0.876871	0.813735	0.0263311	0.105676	0.00163108	FALSE	FALSE	TRUE	FALSE	TRUE	FALSE
WSB1-003	processed_transcript	WSB1	1.03866	0.823448	0.855287	0.666667	0.00128199	0.0419378	FALSE	TRUE	FALSE	TRUE	TRUE	FALSE
MME-011	protein_coding	MME	0.895092	0.881839	0.789327	0.0578373	0.165041	0.0144787	FALSE	FALSE	TRUE	TRUE	TRUE	FALSE
MME-010	protein_coding	MME	0.89671	0.806639	0.723321	0.00122862	0.14341	0.00113274	FALSE	FALSE	TRUE	TRUE	TRUE	FALSE
MME-001	protein_coding	MME	0.959569	0.680478	0.652965	0.0242173	0.000511526	1.94693e-06	FALSE	TRUE	TRUE	TRUE	TRUE	FALSE
MME-013	processed_transcript	MME	0.905027	0.912369	0.825719	0.00717576	0.225232	0.00142517	FALSE	FALSE	TRUE	TRUE	TRUE	FALSE
MME-003	protein_coding	MME	0.955589	0.860146	0.821946	0.0193168	0.0115881	0.000168583	FALSE	FALSE	TRUE	TRUE	TRUE	FALSE
MAST4-016	protein_coding	MAST4	0.991655	0.778724	0.772225	0.147737	0.00128453	3.41015e-05	FALSE	TRUE	TRUE	TRUE	FALSE	FALSE
ALS2CR4-010	retained_intron	ALS2CR4	0.92182	0.898838	0.828567	0.000143831	0.00751577	8.65265e-08	FALSE	FALSE	TRUE	FALSE	FALSE	FALSE
STK39-001	protein_coding	STK39	1.20868	0.9574	1.15719	0.0236625	0.878596	0.135655	TRUE	FALSE	FALSE	TRUE	TRUE	TRUE
GRIN3A-001	protein_coding	GRIN3A	1.00857	1.3117	1.32294	0.952794	0.00113084	0.0282421	FALSE	TRUE	TRUE	FALSE	FALSE	TRUE
ANXA2-001	protein_coding	ANXA2	0.907468	0.82591	0.749487	0.0320328	0.0225489	0.00193398	FALSE	TRUE	TRUE	TRUE	TRUE	FALSE
ANXA2-205	protein_coding	ANXA2	0.918781	0.873154	0.802237	0.280605	0.129574	0.0170609	FALSE	FALSE	TRUE	TRUE	TRUE	FALSE
C1orf183-001	protein_coding	C1orf183	0.874888	0.938692	0.82125	5.1832e-08	0.080026	3.8854e-09	FALSE	FALSE	TRUE	FALSE	FALSE	FALSE
CACNA1C-016	retained_intron	CACNA1C	0.866917	0.883834	0.766211	0.0205786	0.311302	0.0156275	FALSE	FALSE	TRUE	TRUE	TRUE	FALSE
CACNA1C-201	protein_coding	CACNA1C	0.889728	0.86333	0.768129	0.000854087	0.00263525	7.30002e-05	FALSE	FALSE	TRUE	TRUE	TRUE	FALSE
CACNA1C-018	protein_coding	CACNA1C	0.889988	0.874562	0.77835	3.14322e-05	0.0010407	3.84419e-06	FALSE	FALSE	TRUE	TRUE	TRUE	FALSE
MAN1A1-001	protein_coding	MAN1A1	0.972566	0.827667	0.804961	0.391768	2.3582e-05	3.84025e-05	FALSE	TRUE	TRUE	FALSE	FALSE	TRUE
RP1-207H1.3-003	processed_transcript	RP1-207H1.3	1.1102	1.2287	1.36411	0.14053	0.0266945	0.00546001	FALSE	TRUE	TRUE	FALSE	FALSE	FALSE
LPAR3-001	protein_coding	LPAR3	1.05319	0.827347	0.87135	0.639817	0.000293928	0.0290911	FALSE	TRUE	FALSE	FALSE	TRUE	FALSE
PDLIM1-001	protein_coding	PDLIM1	0.891393	0.835135	0.744434	4.72583e-05	2.09649e-06	4.1431e-08	FALSE	FALSE	TRUE	TRUE	FALSE	FALSE
CLIC4-001	protein_coding	CLIC4	0.953193	0.860123	0.819863	0.0189728	1.44188e-07	5.97741e-08	FALSE	FALSE	TRUE	FALSE	TRUE	FALSE
CLIC4-003	processed_transcript	CLIC4	1.12389	0.649044	0.729456	0.156138	0.000748381	0.0765248	FALSE	TRUE	FALSE	FALSE	TRUE	FALSE
ALOX5AP-001	protein_coding	ALOX5AP	0.890549	0.82078	0.730944	0.237704	0.0923163	0.0204325	FALSE	FALSE	TRUE	TRUE	TRUE	TRUE
LRP1-201	protein_coding	LRP1	0.934239	0.885668	0.827425	0.00605308	0.190296	0.0109106	FALSE	FALSE	TRUE	TRUE	TRUE	TRUE
TACC1-022	retained_intron	TACC1	0.894376	0.877311	0.784646	0.376955	0.0427274	0.0312962	FALSE	FALSE	TRUE	FALSE	TRUE	FALSE
SH3PXD2B-001	protein_coding	SH3PXD2B	0.889482	0.912641	0.811778	3.72866e-06	0.0799621	7.70859e-06	FALSE	FALSE	TRUE	FALSE	FALSE	FALSE
ACOT11-001	protein_coding	ACOT11	0.788186	0.768331	0.605588	1.04603e-11	1.43478e-06	3.77238e-12	TRUE	TRUE	TRUE	FALSE	FALSE	FALSE
ZFP36L1-203	protein_coding	ZFP36L1	0.966202	0.841217	0.812786	0.146762	6.66922e-05	6.88393e-05	FALSE	FALSE	TRUE	TRUE	FALSE	FALSE
CYSLTR1-001	protein_coding	CYSLTR1	0.875575	0.911647	0.798215	0.00112837	0.0271398	0.000102101	FALSE	FALSE	TRUE	FALSE	TRUE	TRUE
SNX32-008	retained_intron	SNX32	1.03897	1.21112	1.25832	0.431142	0.0216046	0.00604529	FALSE	TRUE	TRUE	FALSE	FALSE	FALSE
RPS3A-002	retained_intron	RPS3A	1.26137	0.953144	1.20227	0.00319691	0.987399	0.0862777	TRUE	FALSE	FALSE	TRUE	FALSE	FALSE
MXRA7-201	protein_coding	MXRA7	0.902991	0.872305	0.787684	8.23972e-05	2.69698e-05	2.04872e-10	FALSE	FALSE	TRUE	FALSE	FALSE	FALSE
CFL2-002	protein_coding	CFL2	0.883143	0.822908	0.726746	0.136064	0.102488	0.0176682	FALSE	FALSE	TRUE	FALSE	FALSE	FALSE
KIAA1377-001	protein_coding	KIAA1377	0.765034	1.02089	0.781019	1.67926e-06	0.271881	0.18053	TRUE	FALSE	FALSE	FALSE	FALSE	FALSE
PALMD-001	protein_coding	PALMD	1.1145	0.701156	0.781436	0.469774	0.000346711	0.0438337	FALSE	TRUE	TRUE	FALSE	FALSE	TRUE
PALMD-002	processed_transcript	PALMD	1.05385	0.75735	0.798134	0.628063	0.00030624	0.0144196	FALSE	TRUE	TRUE	FALSE	FALSE	TRUE
GLIS3-019	processed_transcript	GLIS3	0.896723	0.83418	0.748029	0.00123193	0.0179764	0.000228442	FALSE	FALSE	TRUE	FALSE	FALSE	FALSE
PLEKHH1-201	protein_coding	PLEKHH1	1.20502	1.00012	1.20517	0.0418428	0.324396	0.0662835	TRUE	FALSE	FALSE	FALSE	FALSE	TRUE
CCNE2-009	protein_coding	CCNE2	1.0707	1.23022	1.3172	0.120536	6.0625e-06	0.000159477	FALSE	TRUE	TRUE	TRUE	TRUE	FALSE
CCT3-008	processed_transcript	CCT3	1.08699	1.11351	1.21038	0.198498	0.0245782	0.0141566	FALSE	FALSE	TRUE	TRUE	FALSE	FALSE
BHLHE40-001	protein_coding	BHLHE40	1.0092	0.785673	0.792904	0.930258	8.14602e-07	2.19704e-05	FALSE	TRUE	TRUE	FALSE	FALSE	FALSE
PGR-001	protein_coding	PGR	0.87506	0.814559	0.712788	9.93891e-07	3.88793e-08	4.46792e-13	FALSE	TRUE	TRUE	TRUE	TRUE	FALSE
FGF10-002	protein_coding	FGF10	0.82661	0.640428	0.529384	0.00725633	8.58625e-09	2.64585e-10	TRUE	TRUE	TRUE	TRUE	TRUE	TRUE
FGF10-001	protein_coding	FGF10	0.868395	0.774864	0.672888	0.00553653	3.69914e-05	2.29932e-08	FALSE	TRUE	TRUE	TRUE	TRUE	TRUE
MBNL3-007	processed_transcript	MBNL3	0.882816	0.93916	0.829106	3.94786e-06	0.317882	0.00217755	FALSE	FALSE	TRUE	FALSE	FALSE	FALSE
LRCH1-002	protein_coding	LRCH1	0.933731	0.877351	0.81921	0.00142418	7.32516e-05	2.14012e-06	FALSE	FALSE	TRUE	FALSE	FALSE	FALSE
FAM124A-002	processed_transcript	FAM124A	0.912247	0.867044	0.790958	0.10239	0.00110727	0.000147431	FALSE	FALSE	TRUE	FALSE	FALSE	FALSE
SULF1-005	processed_transcript	SULF1	0.95033	0.856355	0.81382	0.0909494	0.000108385	0.000356024	FALSE	FALSE	TRUE	FALSE	TRUE	FALSE
PRDM5-001	protein_coding	PRDM5	0.904627	0.857817	0.776004	0.00354274	8.38387e-07	1.7003e-07	FALSE	FALSE	TRUE	FALSE	FALSE	FALSE
C9orf69-004	processed_transcript	C9orf69	1.01767	1.33325	1.3568	0.328151	2.62091e-05	2.40616e-05	FALSE	TRUE	TRUE	FALSE	FALSE	FALSE
FBXL3-001	protein_coding	FBXL3	1.03927	0.815135	0.847145	0.290042	0.000242891	0.110178	FALSE	TRUE	FALSE	FALSE	FALSE	FALSE
TGM4-008	retained_intron	TGM4	0.81744	0.895508	0.732024	2.59054e-05	0.378215	0.0032981	TRUE	FALSE	TRUE	TRUE	TRUE	FALSE
TGM4-001	protein_coding	TGM4	0.681214	0.619741	0.422176	0.00159227	0.00696341	3.31202e-06	TRUE	TRUE	TRUE	TRUE	TRUE	FALSE
RP11-394O4.2-004	processed_transcript	RP11-394O4.2	0.875244	0.813316	0.71185	1.49984e-05	3.24096e-11	2.20177e-13	FALSE	TRUE	TRUE	FALSE	FALSE	FALSE
RP11-394O4.2-001	processed_transcript	RP11-394O4.2	0.884839	0.688678	0.60937	8.92975e-07	8.62817e-21	2.4999e-18	FALSE	TRUE	TRUE	FALSE	FALSE	FALSE
C20orf194-001	protein_coding	C20orf194	0.926716	0.888905	0.823762	0.016084	0.021712	0.00328501	FALSE	FALSE	TRUE	FALSE	FALSE	TRUE
RP11-196I2.1-001	processed_transcript	RP11-196I2.1	0.991104	0.703896	0.697634	0.631448	0.00592879	0.00850837	FALSE	TRUE	TRUE	FALSE	FALSE	TRUE
RP11-196I2.1-003	processed_transcript	RP11-196I2.1	1.01435	0.830796	0.842718	0.641334	0.0252384	0.22796	FALSE	TRUE	FALSE	FALSE	FALSE	TRUE
PIK3R1-008	retained_intron	PIK3R1	0.834781	0.948737	0.791988	9.59714e-06	0.436187	0.00127932	FALSE	FALSE	TRUE	TRUE	TRUE	FALSE
DMD-024	protein_coding	DMD	0.739717	0.816776	0.604183	1.23401e-05	0.00713269	3.57544e-05	TRUE	TRUE	TRUE	FALSE	TRUE	FALSE
CAV2-001	protein_coding	CAV2	0.912826	0.900559	0.822053	0.00439199	0.00739271	2.49576e-07	FALSE	FALSE	TRUE	TRUE	TRUE	FALSE
SEPT11-006	protein_coding	2012-09-11	0.93681	0.860613	0.806231	0.346606	0.00423326	0.000607784	FALSE	FALSE	TRUE	FALSE	FALSE	FALSE
UST-001	protein_coding	UST	0.923372	0.758944	0.700788	0.00235664	1.90259e-09	3.83133e-09	FALSE	TRUE	TRUE	TRUE	TRUE	TRUE
HEATR8-006	processed_transcript	HEATR8	0.799209	0.804743	0.643158	1.65815e-09	0.000273858	1.12287e-10	TRUE	TRUE	TRUE	FALSE	FALSE	FALSE
N4BP2L1-007	processed_transcript	N4BP2L1	0.886335	0.895077	0.793339	0.0149842	0.417108	0.0318427	FALSE	FALSE	TRUE	FALSE	FALSE	FALSE
SLIT2-004	protein_coding	SLIT2	0.871073	0.929211	0.80941	0.0694521	0.104714	0.00973171	FALSE	FALSE	TRUE	FALSE	TRUE	FALSE
C9orf3-005	processed_transcript	C9orf3	0.881029	0.905293	0.797589	3.64149e-05	0.00805255	2.19365e-06	FALSE	FALSE	TRUE	FALSE	TRUE	FALSE
SESTD1-001	protein_coding	SESTD1	0.788238	0.871055	0.686599	0.0241197	0.0817714	0.00153114	TRUE	FALSE	TRUE	FALSE	TRUE	FALSE
TWIST1-001	protein_coding	TWIST1	1.13978	1.05883	1.20684	6.56698e-05	0.4576	0.000495425	FALSE	FALSE	TRUE	TRUE	TRUE	TRUE
AOX1-001	protein_coding	AOX1	0.793106	0.555881	0.440872	1.05605e-07	1.694e-12	2.4999e-18	TRUE	TRUE	TRUE	FALSE	TRUE	FALSE
CYR61-001	protein_coding	CYR61	1.23926	0.715507	0.886702	0.118806	0.0219448	0.3868	FALSE	TRUE	FALSE	TRUE	TRUE	FALSE
HEPACAM-001	protein_coding	HEPACAM	0.896534	0.916484	0.82166	0.00701061	0.733803	0.0170489	FALSE	FALSE	TRUE	FALSE	FALSE	FALSE
TRIM5-007	retained_intron	TRIM5	0.940416	0.882364	0.829789	0.632439	0.055164	0.0415949	FALSE	FALSE	TRUE	FALSE	TRUE	FALSE
SLC38A11-006	retained_intron	SLC38A11	1.22479	0.804961	0.985908	0.00121671	0.175664	0.518755	TRUE	FALSE	FALSE	FALSE	FALSE	FALSE
RBMS1-011	retained_intron	RBMS1	0.829149	0.894702	0.741841	7.27043e-05	0.108391	6.71905e-05	TRUE	FALSE	TRUE	TRUE	FALSE	FALSE
AFF3-012	nonsense_mediated_decay	AFF3	1.13879	0.779039	0.887164	0.258792	0.00282687	0.141007	FALSE	TRUE	FALSE	FALSE	FALSE	FALSE
ANKRD37-002	retained_intron	ANKRD37	1.20674	0.841419	1.01538	0.00729475	0.395578	0.407161	TRUE	FALSE	FALSE	TRUE	FALSE	FALSE
XRCC2-002	processed_transcript	XRCC2	0.998397	1.23799	1.23601	0.513471	0.000519654	0.000679066	FALSE	TRUE	TRUE	TRUE	TRUE	TRUE
LPP-020	processed_transcript	LPP	0.889488	0.884106	0.786402	0.0130064	0.239742	0.00838974	FALSE	FALSE	TRUE	TRUE	FALSE	FALSE
ANKRD34B-001	protein_coding	ANKRD34B	1.01528	1.19597	1.21424	0.31958	0.00168256	0.000737709	FALSE	FALSE	TRUE	FALSE	FALSE	TRUE
MPPED2-009	processed_transcript	MPPED2	0.909802	0.769241	0.699856	0.000207022	1.16278e-07	4.13944e-07	FALSE	TRUE	TRUE	FALSE	FALSE	FALSE
MPPED2-007	processed_transcript	MPPED2	0.893171	0.769973	0.687717	0.0392976	0.00399697	0.000459063	FALSE	TRUE	TRUE	FALSE	FALSE	FALSE
EPB41L4A-001	protein_coding	EPB41L4A	0.920155	0.899866	0.828016	0.00075677	0.00925014	2.43095e-05	FALSE	FALSE	TRUE	TRUE	FALSE	FALSE
ITIH5-005	nonsense_mediated_decay	ITIH5	0.878048	0.924542	0.811792	9.36952e-13	0.000963182	8.97374e-10	FALSE	FALSE	TRUE	FALSE	FALSE	FALSE
MMRN2-002	processed_transcript	MMRN2	0.876195	0.84914	0.744013	1.18486e-05	0.0185131	1.38389e-07	FALSE	FALSE	TRUE	FALSE	FALSE	FALSE
FKBP7-001	protein_coding	FKBP7	0.957658	0.802148	0.768184	0.642795	0.0215805	0.0147545	FALSE	TRUE	TRUE	TRUE	FALSE	FALSE
URB1-001	protein_coding	URB1	0.945395	0.881464	0.833331	0.149692	0.0998588	0.0315684	FALSE	FALSE	TRUE	FALSE	FALSE	FALSE
PLP2-001	protein_coding	PLP2	0.893432	0.903841	0.80752	4.67658e-07	0.0160457	7.4406e-06	FALSE	FALSE	TRUE	TRUE	TRUE	TRUE
KRT13-005	processed_transcript	KRT13	0.807887	0.932831	0.753622	4.60251e-09	0.605201	0.00175993	TRUE	FALSE	TRUE	FALSE	FALSE	FALSE
PEX14-004	processed_transcript	PEX14	0.900169	0.923184	0.831022	0.00434878	0.0237758	8.56296e-05	FALSE	FALSE	TRUE	FALSE	FALSE	FALSE
C3orf64-005	retained_intron	C3orf64	0.904554	0.708993	0.641322	0.0847117	1.42773e-06	2.05593e-08	FALSE	TRUE	TRUE	FALSE	FALSE	FALSE
C3orf64-007	protein_coding	C3orf64	0.90796	0.877775	0.796984	0.00857562	0.0490748	1.37804e-06	FALSE	FALSE	TRUE	FALSE	FALSE	FALSE
PART1-001	processed_transcript	PART1	1.11786	0.770521	0.861338	0.123791	0.000912006	0.0589708	FALSE	TRUE	FALSE	TRUE	TRUE	FALSE
PIBF1-001	protein_coding	PIBF1	1.00079	0.824973	0.825624	0.938691	0.000415206	0.00914754	FALSE	TRUE	TRUE	FALSE	FALSE	FALSE
TNFSF15-001	protein_coding	TNFSF15	0.907175	0.875814	0.794516	0.0140937	0.0220589	0.00408662	FALSE	FALSE	TRUE	FALSE	TRUE	TRUE
CD40-201	protein_coding	CD40	0.839565	0.872813	0.732783	2.38592e-08	0.00612992	2.90588e-10	FALSE	FALSE	TRUE	TRUE	TRUE	FALSE
CD40-005	processed_transcript	CD40	0.829837	0.835736	0.693525	3.91335e-05	0.0602734	1.58562e-07	TRUE	FALSE	TRUE	TRUE	TRUE	FALSE
FADS2-007	retained_intron	FADS2	0.834439	0.89012	0.742751	2.46939e-06	0.221247	0.000169574	FALSE	FALSE	TRUE	FALSE	TRUE	FALSE
FADS2-005	retained_intron	FADS2	0.857761	0.963707	0.82663	1.94622e-05	0.250174	0.000977731	FALSE	FALSE	TRUE	FALSE	TRUE	FALSE
STOX2-005	processed_transcript	STOX2	0.838381	0.861008	0.721853	2.88959e-05	0.00536844	2.57036e-06	FALSE	FALSE	TRUE	FALSE	FALSE	FALSE
ABCB1-001	protein_coding	ABCB1	1.0015	0.795885	0.797077	0.874965	9.15021e-07	9.06286e-06	FALSE	TRUE	TRUE	FALSE	TRUE	FALSE
KLF6-002	protein_coding	KLF6	1.23071	0.93712	1.15333	0.000733197	0.544252	0.124704	TRUE	FALSE	FALSE	FALSE	TRUE	FALSE
TMPO-201	protein_coding	TMPO	0.812936	1.2169	0.98926	0.0589774	0.0232641	0.728316	FALSE	TRUE	FALSE	FALSE	TRUE	FALSE
ANXA6-016	protein_coding	ANXA6	0.910349	0.80774	0.735325	0.0583775	0.029009	0.00248232	FALSE	TRUE	TRUE	TRUE	FALSE	FALSE
GPR126-007	protein_coding	GPR126	0.864662	0.935154	0.808592	9.11911e-06	0.187773	2.01814e-05	FALSE	FALSE	TRUE	TRUE	FALSE	FALSE
C10orf72-001	protein_coding	C10orf72	0.907499	0.743626	0.674841	0.000333778	1.3428e-12	6.70225e-14	FALSE	TRUE	TRUE	FALSE	FALSE	TRUE
C10orf72-003	processed_transcript	C10orf72	0.587247	0.957389	0.562224	1.04349e-06	0.496227	0.000690189	TRUE	FALSE	TRUE	FALSE	FALSE	TRUE
ROBO1-011	nonsense_mediated_decay	ROBO1	0.877297	0.879993	0.772016	0.0031983	0.0453479	0.00112147	FALSE	FALSE	TRUE	FALSE	FALSE	FALSE
SEPT9-201	protein_coding	2012-09-09	0.908255	0.789976	0.717499	0.07017	0.0761412	0.00215489	FALSE	FALSE	TRUE	FALSE	TRUE	FALSE
SLC26A4-001	protein_coding	SLC26A4	1.09157	0.713433	0.778761	0.342416	1.35626e-05	0.00796772	FALSE	TRUE	TRUE	FALSE	TRUE	FALSE
DPYS-001	protein_coding	DPYS	0.918253	0.844432	0.775403	0.0860051	0.000994369	0.00174797	FALSE	FALSE	TRUE	FALSE	TRUE	FALSE
TNKS-004	retained_intron	TNKS	0.921715	0.852269	0.785549	0.183451	0.0572442	0.00899326	FALSE	FALSE	TRUE	FALSE	FALSE	FALSE
KLF12-001	protein_coding	KLF12	0.900794	0.914962	0.824192	0.00462248	0.0842284	0.000115401	FALSE	FALSE	TRUE	FALSE	TRUE	FALSE
C2orf58-002	processed_transcript	C2orf58	0.888953	0.84878	0.754526	8.41648e-06	4.16426e-06	8.67573e-08	FALSE	FALSE	TRUE	FALSE	FALSE	FALSE
PELI1-001	protein_coding	PELI1	1.0467	0.830225	0.868994	0.679902	0.00805255	0.0704172	FALSE	TRUE	FALSE	FALSE	FALSE	FALSE
RP11-143E21.7-004	retained_intron	RP11-143E21.7	0.905465	0.866797	0.784854	0.0194659	0.476829	0.0453543	FALSE	FALSE	TRUE	FALSE	FALSE	FALSE
JAZF1-008	protein_coding	JAZF1	0.750349	1.02821	0.771516	1.11731e-05	0.608506	0.147409	TRUE	FALSE	FALSE	FALSE	TRUE	FALSE
C7-001	protein_coding	C7	0.943301	0.851538	0.803257	0.274549	2.67695e-05	4.7924e-05	FALSE	FALSE	TRUE	FALSE	TRUE	FALSE
MTUS1-006	processed_transcript	MTUS1	0.907954	0.793407	0.720377	0.618156	0.00464538	0.00372909	FALSE	TRUE	TRUE	FALSE	TRUE	FALSE
RP11-597D13.9-003	processed_transcript	RP11-597D13.9	1.2126	0.968699	1.17465	0.000141853	0.892904	0.0343743	TRUE	FALSE	FALSE	FALSE	FALSE	FALSE
PABPC4L-001	transcribed_processed_pseudogene	PABPC4L	0.87404	0.837941	0.732394	1.39103e-05	9.27642e-07	1.8496e-09	FALSE	FALSE	TRUE	FALSE	FALSE	TRUE
PABPC4L-002	processed_transcript	PABPC4L	0.919566	0.888385	0.816928	0.00012935	4.64199e-05	2.37789e-07	FALSE	FALSE	TRUE	FALSE	FALSE	TRUE
PRICKLE2-001	protein_coding	PRICKLE2	0.891959	0.889703	0.793578	1.5117e-09	6.60885e-07	3.1434e-14	FALSE	FALSE	TRUE	FALSE	FALSE	TRUE
MTMR9-001	protein_coding	MTMR9	0.934892	0.874974	0.818006	0.359485	0.00139712	0.000769025	FALSE	FALSE	TRUE	TRUE	FALSE	FALSE
VPS8-010	protein_coding	VPS8	0.912187	1.22338	1.11595	0.167275	0.00609997	0.372683	FALSE	TRUE	FALSE	FALSE	FALSE	FALSE
RGS2-001	protein_coding	RGS2	0.93314	0.854941	0.79778	0.112718	0.00729089	0.010356	FALSE	FALSE	TRUE	TRUE	TRUE	FALSE
COL3A1-002	retained_intron	COL3A1	0.847636	0.939156	0.796063	1.80759e-06	0.265245	0.000421729	FALSE	FALSE	TRUE	TRUE	FALSE	FALSE
EPHA3-001	protein_coding	EPHA3	0.922976	0.711422	0.656626	0.26191	3.58377e-09	2.27928e-08	FALSE	TRUE	TRUE	FALSE	TRUE	FALSE
ZDHHC11-002	protein_coding	ZDHHC11	1.15372	1.18213	1.36386	0.000575788	0.00100974	1.99938e-06	FALSE	FALSE	TRUE	FALSE	FALSE	FALSE
TBX4-202	protein_coding	TBX4	0.839281	0.919762	0.771938	0.0245966	0.128102	0.00150435	FALSE	FALSE	TRUE	FALSE	FALSE	TRUE
MYOM2-001	protein_coding	MYOM2	0.916503	0.907785	0.831988	0.115606	0.156322	0.016154	FALSE	FALSE	TRUE	TRUE	FALSE	FALSE
MYO3A-001	protein_coding	MYO3A	1.12519	1.16085	1.30617	0.231541	0.187205	0.0230383	FALSE	FALSE	TRUE	FALSE	FALSE	FALSE
ADAM33-204	protein_coding	ADAM33	0.862141	0.791569	0.682444	7.87205e-05	7.65215e-06	1.32253e-08	FALSE	TRUE	TRUE	FALSE	FALSE	FALSE
MBNL1-005	processed_transcript	MBNL1	0.924439	0.89251	0.825072	0.0190436	0.0545702	0.0024824	FALSE	FALSE	TRUE	FALSE	TRUE	FALSE
GGT7-001	protein_coding	GGT7	0.922113	0.838264	0.772974	0.00210729	2.41884e-05	1.40718e-06	FALSE	FALSE	TRUE	FALSE	FALSE	TRUE
GGT7-003	processed_transcript	GGT7	0.863905	0.868827	0.750584	0.00387214	0.224419	0.000668799	FALSE	FALSE	TRUE	FALSE	FALSE	TRUE
TBC1D1-013	retained_intron	TBC1D1	0.840179	0.879495	0.738933	0.00255442	0.0687637	0.00059231	FALSE	FALSE	TRUE	TRUE	TRUE	FALSE
TBC1D1-010	processed_transcript	TBC1D1	0.864998	0.956189	0.827101	0.0196029	0.320585	0.0121978	FALSE	FALSE	TRUE	TRUE	TRUE	FALSE
TBC1D1-005	processed_transcript	TBC1D1	0.903819	0.871075	0.787294	0.226416	0.0239142	0.0122304	FALSE	FALSE	TRUE	TRUE	TRUE	FALSE
RP11-48O20.4-001	processed_transcript	RP11-48O20.4	0.842336	0.966281	0.813933	1.70304e-06	0.834561	0.0140739	FALSE	FALSE	TRUE	FALSE	FALSE	TRUE
CCDC82-004	processed_transcript	CCDC82	0.864604	0.84979	0.734732	0.0137346	0.175986	0.00853563	FALSE	FALSE	TRUE	FALSE	FALSE	FALSE
PCM1-005	protein_coding	PCM1	0.877013	0.923631	0.810037	6.31616e-05	0.0488191	1.7369e-05	FALSE	FALSE	TRUE	FALSE	FALSE	FALSE
PCM1-201	protein_coding	PCM1	0.905176	0.852411	0.771582	0.0272511	0.0065011	0.00016757	FALSE	FALSE	TRUE	FALSE	FALSE	FALSE
SHISA9-002	protein_coding	SHISA9	0.924623	0.898231	0.830524	0.00356961	0.0286979	0.000716362	FALSE	FALSE	TRUE	FALSE	FALSE	FALSE
SHISA9-001	protein_coding	SHISA9	0.840744	0.89519	0.752626	0.00125533	0.202857	0.00153928	FALSE	FALSE	TRUE	FALSE	FALSE	FALSE
PLBD1-001	protein_coding	PLBD1	0.892774	0.845877	0.755177	0.000114761	0.00493731	2.9249e-05	FALSE	FALSE	TRUE	FALSE	FALSE	FALSE
SHROOM3-011	processed_transcript	SHROOM3	1.21017	0.95103	1.15091	0.00132913	0.566632	0.166751	TRUE	FALSE	FALSE	TRUE	FALSE	FALSE
LRRC7-002	protein_coding	LRRC7	1.12066	1.22995	1.37837	0.104896	0.000800822	0.0011698	FALSE	TRUE	TRUE	FALSE	FALSE	FALSE
WNT2B-002	protein_coding	WNT2B	0.821534	1.00741	0.827625	2.32467e-06	0.532643	0.000327623	TRUE	FALSE	TRUE	FALSE	TRUE	TRUE
PDZRN4-202	protein_coding	PDZRN4	0.796988	0.709258	0.56527	2.41043e-05	1.03824e-07	4.20087e-10	TRUE	TRUE	TRUE	FALSE	FALSE	FALSE
SLC2A4-001	protein_coding	SLC2A4	0.840928	0.845726	0.711194	2.29033e-05	3.44243e-07	1.32801e-08	FALSE	FALSE	TRUE	TRUE	FALSE	TRUE
MAP9-001	protein_coding	MAP9	1.22301	0.83139	1.0168	0.0177754	0.542675	0.468063	TRUE	FALSE	FALSE	TRUE	TRUE	FALSE
GLB1L3-003	retained_intron	GLB1L3	0.968779	0.817231	0.791716	0.897736	7.64207e-05	2.54982e-06	FALSE	TRUE	TRUE	FALSE	TRUE	FALSE
GLB1L3-001	protein_coding	GLB1L3	1.04103	0.720621	0.750189	0.373325	4.55208e-06	4.41524e-05	FALSE	TRUE	TRUE	FALSE	TRUE	FALSE
RBMS3-201	protein_coding	RBMS3	0.903318	0.805356	0.727493	0.000828519	8.25416e-07	1.20371e-10	FALSE	TRUE	TRUE	FALSE	FALSE	FALSE
ITGA9-001	protein_coding	ITGA9	0.912048	0.906912	0.827148	8.62311e-09	0.000148156	4.3428e-09	FALSE	FALSE	TRUE	FALSE	FALSE	FALSE
TTC23-003	protein_coding	TTC23	0.86762	0.936752	0.812745	0.0025002	0.010469	9.74304e-05	FALSE	FALSE	TRUE	FALSE	FALSE	FALSE
RSRC2-003	retained_intron	RSRC2	1.18348	1.04904	1.24152	0.0449143	0.381287	0.0329617	FALSE	FALSE	TRUE	FALSE	TRUE	FALSE
RSRC2-017	retained_intron	RSRC2	1.27352	1.27747	1.62688	0.0207271	0.0344688	0.000757809	TRUE	TRUE	TRUE	FALSE	TRUE	FALSE
SCRIB-002	protein_coding	SCRIB	1.02042	1.19858	1.22305	0.543752	0.000420802	0.000501764	FALSE	FALSE	TRUE	FALSE	TRUE	FALSE
GPM6B-001	protein_coding	GPM6B	0.855567	0.679035	0.58096	0.00320992	6.73841e-08	7.73682e-10	FALSE	TRUE	TRUE	FALSE	FALSE	FALSE
ANK3-021	retained_intron	ANK3	1.31005	0.921584	1.20732	0.0317552	0.938761	0.214183	TRUE	FALSE	FALSE	FALSE	TRUE	FALSE
TIMP2-001	protein_coding	TIMP2	0.883266	0.875337	0.773155	3.30868e-07	4.15539e-05	6.91505e-09	FALSE	FALSE	TRUE	TRUE	TRUE	FALSE
JUB-001	protein_coding	JUB	0.878192	0.891385	0.782807	1.72264e-05	0.063158	2.31901e-05	FALSE	FALSE	TRUE	FALSE	FALSE	FALSE
GPRC5B-001	protein_coding	GPRC5B	0.891386	0.896666	0.799276	0.00327997	0.138298	0.00375657	FALSE	FALSE	TRUE	FALSE	FALSE	FALSE
RASL11A-001	protein_coding	RASL11A	0.864154	0.761259	0.657845	0.0507073	0.0388196	0.002026	FALSE	TRUE	TRUE	FALSE	TRUE	TRUE
APLF-002	processed_transcript	APLF	0.824072	0.975062	0.803522	0.000408451	0.896208	0.0351655	TRUE	FALSE	TRUE	FALSE	FALSE	FALSE
TRPS1-001	protein_coding	TRPS1	0.878109	0.877832	0.770832	0.000397013	0.354135	0.0136526	FALSE	FALSE	TRUE	TRUE	TRUE	FALSE
C6orf186-001	protein_coding	C6orf186	0.881493	0.812089	0.71585	4.42556e-06	1.88654e-06	1.61654e-09	FALSE	TRUE	TRUE	FALSE	FALSE	TRUE
ACOX2-009	retained_intron	ACOX2	0.882916	0.927929	0.819284	1.38727e-07	0.26921	3.00474e-08	FALSE	FALSE	TRUE	FALSE	FALSE	FALSE
ACOX2-005	retained_intron	ACOX2	0.860046	0.75387	0.648363	0.000124276	0.00483931	1.67557e-06	FALSE	TRUE	TRUE	FALSE	FALSE	FALSE
FBXO32-001	protein_coding	FBXO32	0.899705	0.830167	0.746905	4.47324e-09	6.44699e-11	1.18497e-14	FALSE	TRUE	TRUE	FALSE	TRUE	FALSE
ATP1B3-010	nonsense_mediated_decay	ATP1B3	0.924359	0.882625	0.815862	0.0619424	0.0153853	5.90132e-07	FALSE	FALSE	TRUE	TRUE	FALSE	FALSE
CDKL1-001	protein_coding	CDKL1	0.901651	0.876077	0.789916	0.0546614	0.000443966	3.58684e-05	FALSE	FALSE	TRUE	FALSE	FALSE	FALSE
BTG3-006	retained_intron	BTG3	0.920222	0.859436	0.790872	0.0455088	0.0138198	0.000510694	FALSE	FALSE	TRUE	TRUE	TRUE	FALSE
BTG3-005	processed_transcript	BTG3	0.911635	0.809741	0.738188	0.657924	0.00355221	0.0040832	FALSE	TRUE	TRUE	TRUE	TRUE	FALSE
CTC-454M9.1-010	processed_transcript	CTC-454M9.1	0.855033	0.943785	0.806968	5.74813e-06	0.250423	0.00156857	FALSE	FALSE	TRUE	FALSE	FALSE	FALSE
C10orf11-004	processed_transcript	C10orf11	1.07148	0.754727	0.808675	0.457497	0.00870651	0.104658	FALSE	TRUE	FALSE	FALSE	FALSE	FALSE
C10orf11-001	protein_coding	C10orf11	1.03112	0.829847	0.85567	0.60076	4.02213e-05	0.00621087	FALSE	TRUE	FALSE	FALSE	FALSE	FALSE
PTPLA-001	protein_coding	PTPLA	0.841892	0.82509	0.694636	2.11815e-05	5.60464e-05	1.29957e-08	FALSE	TRUE	TRUE	FALSE	TRUE	FALSE
PTPLA-003	processed_transcript	PTPLA	0.861695	0.816746	0.703785	1.77397e-05	1.62601e-06	7.55567e-10	FALSE	TRUE	TRUE	FALSE	TRUE	FALSE
CUBN-001	protein_coding	CUBN	0.9098	0.823817	0.749509	0.00270216	0.00994705	3.58313e-05	FALSE	TRUE	TRUE	FALSE	TRUE	TRUE
GNAL-001	protein_coding	GNAL	0.822099	0.692792	0.569544	2.98588e-07	1.75014e-08	1.47213e-12	TRUE	TRUE	TRUE	FALSE	FALSE	FALSE
CACNA2D1-001	protein_coding	CACNA2D1	0.963311	0.668601	0.64407	0.316616	3.38612e-08	2.02873e-07	FALSE	TRUE	TRUE	FALSE	FALSE	FALSE
FGFR1-005	retained_intron	FGFR1	0.851831	0.835162	0.711417	0.0823987	0.255955	0.0422304	FALSE	FALSE	TRUE	TRUE	TRUE	FALSE
EPS8-013	retained_intron	EPS8	0.810514	0.991211	0.803391	0.00434503	0.968104	0.117034	TRUE	FALSE	FALSE	TRUE	FALSE	FALSE
HNMT-001	protein_coding	HNMT	0.879273	0.896192	0.787998	6.1995e-07	0.0039382	6.86135e-08	FALSE	FALSE	TRUE	FALSE	FALSE	FALSE
PALLD-015	retained_intron	PALLD	0.954492	0.824292	0.786781	0.326619	0.000170346	2.63277e-05	FALSE	TRUE	TRUE	TRUE	TRUE	FALSE
AC013461.1-201	protein_coding	AC013461.1	0.902851	0.699189	0.631263	0.00112124	3.28353e-12	2.73238e-10	FALSE	TRUE	TRUE	FALSE	FALSE	FALSE
AC010859.1-001	protein_coding	AC010859.1	0.914981	0.860034	0.786916	0.0164976	0.00983763	0.00111163	FALSE	FALSE	TRUE	FALSE	FALSE	FALSE
EIF3M-001	protein_coding	EIF3M	0.900307	0.872158	0.78521	0.0537964	0.130157	0.00899129	FALSE	FALSE	TRUE	TRUE	FALSE	FALSE
PENK-002	protein_coding	PENK	0.75744	0.902143	0.683319	4.52409e-09	0.651144	0.00123779	TRUE	FALSE	TRUE	FALSE	TRUE	FALSE
OPRK1-001	protein_coding	OPRK1	1.01633	1.22678	1.24682	0.914006	0.028598	0.153161	FALSE	TRUE	FALSE	FALSE	TRUE	FALSE
NEBL-004	protein_coding	NEBL	0.908385	0.778002	0.706726	6.92771e-07	1.04231e-07	1.82327e-11	FALSE	TRUE	TRUE	FALSE	FALSE	FALSE
NEBL-009	protein_coding	NEBL	0.93063	0.846566	0.787839	0.0130372	0.00991868	0.000147779	FALSE	FALSE	TRUE	FALSE	FALSE	FALSE
NEBL-008	processed_transcript	NEBL	0.937725	0.884049	0.828995	0.00175457	0.0100142	0.000105251	FALSE	FALSE	TRUE	FALSE	FALSE	FALSE
HSPA8-025	retained_intron	HSPA8	0.994377	1.21516	1.20832	0.788103	0.0001046	0.0997314	FALSE	TRUE	FALSE	TRUE	TRUE	FALSE
HSPA8-013	retained_intron	HSPA8	1.12073	1.48468	1.66392	0.979645	3.32009e-07	0.0106743	FALSE	TRUE	TRUE	TRUE	TRUE	FALSE
HSPA8-008	retained_intron	HSPA8	1.10756	1.25845	1.39381	0.364689	0.00380209	0.340459	FALSE	TRUE	FALSE	TRUE	TRUE	FALSE
PLA2R1-001	protein_coding	PLA2R1	1.14166	0.82733	0.944528	0.00415079	0.0138195	0.883159	FALSE	TRUE	FALSE	FALSE	FALSE	TRUE
COG3-001	protein_coding	COG3	1.11445	0.820271	0.91415	0.0658054	8.06814e-05	0.162717	FALSE	TRUE	FALSE	FALSE	FALSE	FALSE
CHRNA2-009	protein_coding	CHRNA2	1.09822	0.832716	0.914503	0.00567135	2.78301e-06	0.149348	FALSE	TRUE	FALSE	FALSE	FALSE	FALSE
GANC-001	protein_coding	GANC	0.923888	0.897287	0.828993	0.00456138	0.00713269	0.000510076	FALSE	FALSE	TRUE	FALSE	FALSE	TRUE
ATP1A1-002	protein_coding	ATP1A1	1.22906	0.713752	0.877242	0.0208625	0.0237302	0.702953	TRUE	TRUE	FALSE	TRUE	FALSE	FALSE
ATP1A1-004	processed_transcript	ATP1A1	1.14794	0.778487	0.893658	0.0275166	0.00517416	0.502597	FALSE	TRUE	FALSE	TRUE	FALSE	FALSE
ACVR2A-001	protein_coding	ACVR2A	0.987113	0.834659	0.823903	0.686527	0.00150502	0.00605198	FALSE	FALSE	TRUE	FALSE	TRUE	FALSE
GNAO1-001	protein_coding	GNAO1	0.825637	0.918398	0.758263	5.78831e-06	0.0716931	8.1968e-09	TRUE	FALSE	TRUE	FALSE	TRUE	TRUE
GNAO1-002	protein_coding	GNAO1	0.783121	0.745498	0.583814	3.36305e-09	6.97748e-05	3.20225e-13	TRUE	TRUE	TRUE	FALSE	TRUE	TRUE
IFI16-003	protein_coding	IFI16	1.02993	0.721589	0.743187	0.737218	0.000861099	0.0012357	FALSE	TRUE	TRUE	TRUE	TRUE	FALSE
IFI16-008	processed_transcript	IFI16	0.907942	0.792399	0.719452	0.633443	0.00428344	0.00129246	FALSE	TRUE	TRUE	TRUE	TRUE	FALSE
TPT1-009	protein_coding	TPT1	1.06869	0.820723	0.877101	0.471665	0.0205712	0.262988	FALSE	TRUE	FALSE	TRUE	TRUE	FALSE
MEIS1-008	retained_intron	MEIS1	0.868599	0.885582	0.769215	1.76887e-11	4.06522e-08	2.20177e-13	FALSE	FALSE	TRUE	FALSE	FALSE	FALSE
MEIS1-204	protein_coding	MEIS1	0.846464	0.766763	0.649037	7.53463e-08	7.65032e-11	1.74369e-14	FALSE	TRUE	TRUE	FALSE	FALSE	FALSE
MEIS1-002	retained_intron	MEIS1	0.842757	0.739817	0.623486	3.07455e-06	2.6831e-10	1.74369e-14	FALSE	TRUE	TRUE	FALSE	FALSE	FALSE
MEIS1-014	protein_coding	MEIS1	0.796757	0.859742	0.685006	1.37562e-07	9.74791e-05	2.26078e-09	TRUE	FALSE	TRUE	FALSE	FALSE	FALSE
RP11-141M1.3-001	processed_transcript	RP11-141M1.3	0.889699	0.914175	0.81334	0.0440088	0.381023	0.00538557	FALSE	FALSE	TRUE	FALSE	FALSE	FALSE
FNTB-201	protein_coding	FNTB	0.94301	0.879312	0.8292	0.1875	0.0793681	0.0139285	FALSE	FALSE	TRUE	TRUE	FALSE	FALSE
ZNF827-001	protein_coding	ZNF827	0.979904	0.801715	0.785604	0.0593908	0.00109151	0.000422728	FALSE	TRUE	TRUE	FALSE	FALSE	FALSE
PRDM6-001	protein_coding	PRDM6	0.943573	0.807129	0.761585	0.229766	5.59921e-05	0.000458825	FALSE	TRUE	TRUE	FALSE	FALSE	FALSE
RUNX1T1-001	protein_coding	RUNX1T1	0.848329	0.967109	0.820427	0.00402662	0.57328	0.00880268	FALSE	FALSE	TRUE	FALSE	TRUE	FALSE
CCNDBP1-202	protein_coding	CCNDBP1	0.779815	0.90197	0.70337	0.00183405	0.757657	0.0146631	TRUE	FALSE	TRUE	FALSE	TRUE	FALSE
TNFRSF19-003	processed_transcript	TNFRSF19	1.00051	0.81727	0.817687	0.743564	0.0264178	0.171184	FALSE	TRUE	FALSE	FALSE	TRUE	FALSE
DMXL1-003	retained_intron	DMXL1	0.935142	0.813132	0.760394	0.669715	0.00683377	0.0179244	FALSE	TRUE	TRUE	FALSE	FALSE	FALSE
DMXL1-004	processed_transcript	DMXL1	0.969178	0.781397	0.757312	0.870353	0.0409418	0.199533	FALSE	TRUE	FALSE	FALSE	FALSE	FALSE
KCNAB1-004	protein_coding	KCNAB1	0.909295	0.890363	0.809602	0.00572481	0.00272674	0.000217073	FALSE	FALSE	TRUE	FALSE	FALSE	FALSE
PDE4D-022	processed_transcript	PDE4D	0.923493	0.89248	0.824199	0.151352	0.00336812	0.000651862	FALSE	FALSE	TRUE	TRUE	TRUE	FALSE
PDE4D-026	processed_transcript	PDE4D	0.963913	0.845459	0.814949	0.820748	0.00998094	0.00435079	FALSE	FALSE	TRUE	TRUE	TRUE	FALSE
PDE4D-020	protein_coding	PDE4D	0.96242	0.829367	0.798199	0.291587	7.91743e-07	8.90507e-09	FALSE	TRUE	TRUE	TRUE	TRUE	FALSE
PDE4D-021	protein_coding	PDE4D	1.06223	0.792989	0.842333	0.0994314	0.00370624	0.242968	FALSE	TRUE	FALSE	TRUE	TRUE	FALSE
PDE4D-005	nonsense_mediated_decay	PDE4D	1.12588	0.807203	0.908812	0.126687	0.00735859	0.265924	FALSE	TRUE	FALSE	TRUE	TRUE	FALSE
PDE4D-016	protein_coding	PDE4D	0.986332	0.734611	0.72457	0.421829	7.19875e-09	4.86269e-07	FALSE	TRUE	TRUE	TRUE	TRUE	FALSE
PDE4D-013	nonsense_mediated_decay	PDE4D	0.885049	0.782788	0.692806	0.0223806	0.000823725	5.01755e-05	FALSE	TRUE	TRUE	TRUE	TRUE	FALSE
PDE3A-001	protein_coding	PDE3A	0.915309	0.909613	0.832577	0.00171089	0.00283283	4.18015e-05	FALSE	FALSE	TRUE	FALSE	FALSE	FALSE
AC090579.1-002	protein_coding	AC090579.1	0.938772	0.882382	0.828356	0.135867	0.295264	0.0462284	FALSE	FALSE	TRUE	FALSE	FALSE	FALSE
TSPAN2-001	protein_coding	TSPAN2	0.795422	0.771204	0.613432	0.000381134	3.96109e-05	1.40176e-08	TRUE	TRUE	TRUE	FALSE	FALSE	FALSE
RPL24-004	retained_intron	RPL24	1.12616	1.07329	1.20869	0.0943284	0.398977	0.0421987	FALSE	FALSE	TRUE	FALSE	FALSE	FALSE
CTA-211A9.5-007	processed_transcript	CTA-211A9.5	0.932798	0.883579	0.824201	0.00705027	0.00140913	8.48115e-05	FALSE	FALSE	TRUE	FALSE	FALSE	FALSE
WWP1-010	protein_coding	WWP1	1.04471	1.26964	1.32641	0.059746	0.00183477	0.00128966	FALSE	TRUE	TRUE	FALSE	TRUE	FALSE
ZNF90-001	protein_coding	ZNF90	0.838496	0.981247	0.822771	1.46381e-06	0.224419	0.000206395	FALSE	FALSE	TRUE	FALSE	FALSE	FALSE
SSBP2-001	protein_coding	SSBP2	0.892493	0.877813	0.783442	1.02162e-06	0.0134534	9.31561e-07	FALSE	FALSE	TRUE	TRUE	TRUE	FALSE
MIPEP-001	protein_coding	MIPEP	1.33884	0.926523	1.24047	0.00381458	0.851961	0.0479647	TRUE	FALSE	TRUE	FALSE	TRUE	FALSE
LYPD6B-005	nonsense_mediated_decay	LYPD6B	0.801002	0.992525	0.795014	2.06914e-06	0.524747	0.130864	TRUE	FALSE	FALSE	FALSE	FALSE	FALSE
CHGB-001	protein_coding	CHGB	0.823505	0.993387	0.818059	0.000623414	0.273163	0.562511	TRUE	FALSE	FALSE	FALSE	FALSE	FALSE
COL4A2-001	protein_coding	COL4A2	0.851455	0.940434	0.800737	0.000173226	0.114457	8.43942e-05	FALSE	FALSE	TRUE	FALSE	FALSE	FALSE
COL4A2-002	processed_transcript	COL4A2	0.874078	0.849581	0.742601	0.000964974	0.0254279	4.03371e-05	FALSE	FALSE	TRUE	FALSE	FALSE	FALSE
TCF7L1-001	protein_coding	TCF7L1	0.89127	0.885862	0.789542	2.1241e-10	7.64207e-05	2.95406e-12	FALSE	FALSE	TRUE	FALSE	TRUE	FALSE
EFNA5-001	protein_coding	EFNA5	0.813095	0.9145	0.743576	3.84188e-12	0.0271452	5.98772e-08	TRUE	FALSE	TRUE	TRUE	TRUE	FALSE
CDC14B-008	processed_transcript	CDC14B	0.909025	0.912521	0.829504	0.0713408	0.0660062	0.000487484	FALSE	FALSE	TRUE	TRUE	FALSE	FALSE
C14orf39-001	protein_coding	C14orf39	1.22551	0.734256	0.899839	0.0116518	0.134971	0.874257	TRUE	FALSE	FALSE	FALSE	FALSE	TRUE
EEF1DP3-001	processed_transcript	EEF1DP3	1.01031	1.20343	1.21583	0.584974	2.70852e-06	0.000545116	FALSE	TRUE	TRUE	FALSE	FALSE	TRUE
C10orf137-010	nonsense_mediated_decay	C10orf137	1.27962	0.883161	1.13011	0.00046956	0.382695	0.115375	TRUE	FALSE	FALSE	FALSE	FALSE	FALSE
SEMA6D-205	protein_coding	SEMA6D	0.855136	0.941787	0.805356	1.08238e-05	0.527182	0.000821909	FALSE	FALSE	TRUE	FALSE	FALSE	FALSE
HSPE1-003	retained_intron	HSPE1	1.20372	1.259	1.51548	0.789343	0.00415189	0.0756802	FALSE	TRUE	FALSE	FALSE	FALSE	FALSE
WFDC2-004	nonsense_mediated_decay	WFDC2	0.901609	0.923598	0.832724	0.0315446	0.0669307	0.00016505	FALSE	FALSE	TRUE	FALSE	TRUE	FALSE
TTC22-002	protein_coding	TTC22	0.877646	0.745745	0.6545	0.0139406	0.00150617	0.000168316	FALSE	TRUE	TRUE	FALSE	FALSE	FALSE
RP11-1102P16.1-002	processed_transcript	RP11-1102P16.1	0.892183	0.931015	0.830635	0.00473266	0.135553	0.0015725	FALSE	FALSE	TRUE	FALSE	FALSE	FALSE
RP11-1102P16.1-001	protein_coding	RP11-1102P16.1	0.929192	0.886884	0.824085	0.107416	0.0138195	0.000560671	FALSE	FALSE	TRUE	FALSE	FALSE	FALSE
PDE4B-008	protein_coding	PDE4B	1.02872	0.821867	0.845474	0.338521	0.00603304	0.133762	FALSE	TRUE	FALSE	TRUE	TRUE	FALSE
PDE4B-016	processed_transcript	PDE4B	1.05869	0.744522	0.788216	0.195265	0.0124735	0.283016	FALSE	TRUE	FALSE	TRUE	TRUE	FALSE
ESCO2-001	protein_coding	ESCO2	0.98446	1.28538	1.26541	0.853351	1.86e-06	0.00170652	FALSE	TRUE	TRUE	FALSE	FALSE	FALSE
CYB5R2-006	protein_coding	CYB5R2	0.932525	0.893262	0.832989	0.00606417	0.0269339	0.000560671	FALSE	FALSE	TRUE	FALSE	FALSE	FALSE
UNC80-202	protein_coding	UNC80	1.07343	0.763444	0.819505	0.414004	4.84691e-05	0.0294062	FALSE	TRUE	TRUE	FALSE	FALSE	FALSE
TGFBR3-201	protein_coding	TGFBR3	0.914177	0.888884	0.812597	0.000507318	0.000623326	5.57244e-07	FALSE	FALSE	TRUE	FALSE	TRUE	FALSE
LAMP2-001	protein_coding	LAMP2	1.14231	0.77101	0.880733	0.389095	0.0282293	0.314427	FALSE	TRUE	FALSE	TRUE	TRUE	FALSE
TPM2-003	processed_transcript	TPM2	0.886414	0.788753	0.699162	1.22411e-07	5.48816e-13	4.52877e-14	FALSE	TRUE	TRUE	TRUE	TRUE	FALSE
TPM2-002	protein_coding	TPM2	0.900968	0.798171	0.719127	5.14995e-05	6.70362e-11	5.75606e-11	FALSE	TRUE	TRUE	TRUE	TRUE	FALSE
TPM2-005	protein_coding	TPM2	0.906153	0.80889	0.732978	2.255e-05	8.42529e-11	1.12242e-12	FALSE	TRUE	TRUE	TRUE	TRUE	FALSE
C9orf100-006	processed_transcript	C9orf100	1.07355	1.18782	1.27518	0.0758575	0.000271467	0.000370213	FALSE	FALSE	TRUE	FALSE	FALSE	FALSE
CD47-001	protein_coding	CD47	0.938392	0.867804	0.81434	0.0869626	0.0168886	0.0032069	FALSE	FALSE	TRUE	FALSE	TRUE	FALSE
PPIC-001	protein_coding	PPIC	0.936358	0.881699	0.825586	0.000107389	1.75357e-05	2.72693e-09	FALSE	FALSE	TRUE	TRUE	FALSE	TRUE
VSIG2-001	protein_coding	VSIG2	0.890006	0.79529	0.707813	0.00085857	0.00098306	1.04351e-06	FALSE	TRUE	TRUE	FALSE	TRUE	TRUE
RMST-202	lincRNA	RMST	0.963557	0.807702	0.778266	0.103032	1.09967e-11	5.69738e-08	FALSE	TRUE	TRUE	FALSE	FALSE	TRUE
RMST-201	lincRNA	RMST	0.928624	0.77389	0.718652	0.0910794	4.03923e-11	2.18776e-07	FALSE	TRUE	TRUE	FALSE	FALSE	TRUE
SP8-201	protein_coding	SP8	0.97169	0.826704	0.8033	0.242416	0.00420902	0.000102893	FALSE	TRUE	TRUE	FALSE	FALSE	FALSE
PIP5K1B-002	nonsense_mediated_decay	PIP5K1B	0.837735	0.943583	0.790473	3.44876e-05	0.256706	0.000749481	FALSE	FALSE	TRUE	FALSE	FALSE	FALSE
ATP8A2-001	protein_coding	ATP8A2	1.13913	1.1015	1.25474	0.000215389	0.0989387	6.56304e-06	FALSE	FALSE	TRUE	FALSE	TRUE	FALSE
RSPO3-003	protein_coding	RSPO3	0.933484	0.86036	0.803132	5.99012e-05	1.67872e-09	8.76099e-09	FALSE	FALSE	TRUE	FALSE	FALSE	TRUE
CEACAM1-010	retained_intron	CEACAM1	0.923262	0.559448	0.516517	0.177801	4.31982e-10	8.91844e-10	FALSE	TRUE	TRUE	TRUE	TRUE	FALSE
CEACAM1-004	protein_coding	CEACAM1	0.978112	0.798287	0.780814	0.216195	1.20981e-06	3.06951e-07	FALSE	TRUE	TRUE	TRUE	TRUE	FALSE
AUTS2-003	protein_coding	AUTS2	0.887618	0.888246	0.788423	0.0264376	0.381233	0.00916487	FALSE	FALSE	TRUE	FALSE	FALSE	FALSE
PPP2R3A-001	protein_coding	PPP2R3A	0.911055	0.898376	0.81847	0.19658	0.134922	0.0266634	FALSE	FALSE	TRUE	FALSE	FALSE	FALSE
PPARGC1B-001	protein_coding	PPARGC1B	0.883802	0.865238	0.764699	6.37211e-05	0.272045	0.000683595	FALSE	FALSE	TRUE	FALSE	TRUE	FALSE
LPHN2-016	processed_transcript	LPHN2	0.917001	0.750668	0.688363	0.831805	0.00600657	0.00796824	FALSE	TRUE	TRUE	FALSE	FALSE	FALSE
PHLDB2-012	retained_intron	PHLDB2	0.869171	0.840887	0.730874	0.124644	0.200429	0.0238908	FALSE	FALSE	TRUE	TRUE	FALSE	FALSE
SYT16-201	protein_coding	SYT16	0.801028	0.979034	0.784234	3.72827e-05	0.825432	0.0207551	TRUE	FALSE	TRUE	FALSE	FALSE	TRUE
SIK1-001	protein_coding	SIK1	1.00133	0.804112	0.805182	0.712286	0.000134393	6.77071e-05	FALSE	TRUE	TRUE	FALSE	FALSE	TRUE
SIK1-002	retained_intron	SIK1	0.857705	0.777344	0.666732	0.004004	0.0018177	2.73584e-06	FALSE	TRUE	TRUE	FALSE	FALSE	TRUE
TTTY10-001	processed_transcript	TTTY10	0.919111	0.885158	0.813559	0.000583988	0.137629	0.000924148	FALSE	FALSE	TRUE	FALSE	FALSE	TRUE
CPNE7-005	retained_intron	CPNE7	1.10775	1.11488	1.23501	9.33655e-06	0.0154697	6.93755e-05	FALSE	FALSE	TRUE	FALSE	FALSE	FALSE
PDLIM5-017	processed_transcript	PDLIM5	0.981709	0.788369	0.77395	0.772059	8.08265e-06	0.000577712	FALSE	TRUE	TRUE	TRUE	TRUE	FALSE
PDLIM5-010	protein_coding	PDLIM5	1.00917	0.728089	0.734764	0.993015	0.0248133	0.0950025	FALSE	TRUE	FALSE	TRUE	TRUE	FALSE
WLS-004	protein_coding	WLS	0.970189	0.826323	0.80169	0.188718	5.23866e-05	5.48517e-05	FALSE	TRUE	TRUE	FALSE	TRUE	FALSE
SMNDC1-001	protein_coding	SMNDC1	0.935798	0.85864	0.803513	0.332637	0.0292145	0.0310656	FALSE	FALSE	TRUE	FALSE	FALSE	FALSE
COBLL1-015	nonsense_mediated_decay	COBLL1	1.2254	0.833174	1.02097	0.00976721	0.11664	0.885431	TRUE	FALSE	FALSE	FALSE	FALSE	FALSE
COBLL1-003	protein_coding	COBLL1	1.20392	0.877948	1.05698	0.0436471	0.604418	0.603662	TRUE	FALSE	FALSE	FALSE	FALSE	FALSE
COBLL1-014	retained_intron	COBLL1	1.20874	0.833545	1.00754	0.0471311	0.394059	0.738382	TRUE	FALSE	FALSE	FALSE	FALSE	FALSE
HPN-203	protein_coding	HPN	1.17966	1.07242	1.26509	9.11367e-06	0.549794	8.11733e-05	FALSE	FALSE	TRUE	FALSE	TRUE	FALSE
HPN-201	protein_coding	HPN	1.13004	1.06609	1.20473	1.14408e-10	0.31654	3.25732e-06	FALSE	FALSE	TRUE	FALSE	TRUE	FALSE
CA13-006	retained_intron	CA13	0.984022	1.24303	1.22317	0.91422	8.33902e-07	0.00181031	FALSE	TRUE	TRUE	FALSE	FALSE	FALSE
CA13-001	protein_coding	CA13	0.900511	1.21411	1.09332	0.288971	4.21513e-05	0.0450344	FALSE	TRUE	FALSE	FALSE	FALSE	FALSE
GOLM1-008	retained_intron	GOLM1	1.2099	0.958839	1.1601	1.72398e-10	0.582717	3.92142e-05	TRUE	FALSE	FALSE	TRUE	TRUE	FALSE
SYNPO2-002	protein_coding	SYNPO2	0.955121	0.600708	0.573748	0.0299094	1.37132e-26	9.63461e-18	FALSE	TRUE	TRUE	FALSE	TRUE	FALSE
SYNPO2-003	protein_coding	SYNPO2	0.936815	0.630869	0.591008	0.000131652	7.18146e-35	7.45087e-22	FALSE	TRUE	TRUE	FALSE	TRUE	FALSE
NRP1-202	protein_coding	NRP1	1.03096	1.18259	1.2192	0.701646	4.28622e-05	0.00591978	FALSE	FALSE	TRUE	TRUE	TRUE	FALSE
NR2F1-001	protein_coding	NR2F1	0.920882	0.830188	0.764505	0.000109195	1.42189e-06	1.27458e-10	FALSE	TRUE	TRUE	TRUE	TRUE	FALSE
CCDC50-001	protein_coding	CCDC50	0.920527	0.8413	0.774439	0.0569281	0.235336	0.0177565	FALSE	FALSE	TRUE	FALSE	FALSE	TRUE
FAM129A-001	protein_coding	FAM129A	0.936981	0.887969	0.83201	0.0189048	0.000566449	0.000236649	FALSE	FALSE	TRUE	FALSE	FALSE	FALSE
ASCC3-001	protein_coding	ASCC3	0.888234	0.881904	0.783337	0.0608141	0.381164	0.0321815	FALSE	FALSE	TRUE	FALSE	FALSE	FALSE
SAMD12-001	protein_coding	SAMD12	0.871867	0.866824	0.755755	0.0060272	0.342994	0.0238445	FALSE	FALSE	TRUE	FALSE	TRUE	FALSE
SAMD12-201	protein_coding	SAMD12	0.887347	0.831322	0.737671	0.000118865	0.0713035	0.000397292	FALSE	FALSE	TRUE	FALSE	TRUE	FALSE
GREB1-002	protein_coding	GREB1	1.01181	0.808458	0.818003	0.898999	0.000274948	0.00575553	FALSE	TRUE	TRUE	TRUE	TRUE	FALSE
GREB1-004	protein_coding	GREB1	1.05145	0.735577	0.77342	0.763115	0.000825107	0.0159025	FALSE	TRUE	TRUE	TRUE	TRUE	FALSE
ELF3-001	protein_coding	ELF3	1.02076	0.813831	0.830726	0.600099	0.0953948	0.0460782	FALSE	FALSE	TRUE	FALSE	TRUE	FALSE
CCDC122-001	nonsense_mediated_decay	CCDC122	0.928644	0.875241	0.812787	0.0419715	0.210235	0.026864	FALSE	FALSE	TRUE	FALSE	FALSE	FALSE
CCDC122-004	protein_coding	CCDC122	0.942519	0.813403	0.766648	0.24672	5.98292e-05	0.00057171	FALSE	TRUE	TRUE	FALSE	FALSE	FALSE
ZCCHC24-001	protein_coding	ZCCHC24	0.931476	0.862303	0.803215	0.00144546	0.00062357	3.68088e-06	FALSE	FALSE	TRUE	FALSE	FALSE	TRUE
CDC37L1-001	protein_coding	CDC37L1	0.897516	0.894361	0.802704	0.0223506	0.1102	0.000539417	FALSE	FALSE	TRUE	FALSE	FALSE	FALSE
STEAP4-003	protein_coding	STEAP4	1.31083	0.722499	0.947074	4.32225e-06	0.217952	0.262562	TRUE	FALSE	FALSE	TRUE	TRUE	FALSE
CDK6-001	protein_coding	CDK6	1.05335	0.732265	0.771329	0.201934	3.42212e-06	0.00850747	FALSE	TRUE	TRUE	TRUE	TRUE	FALSE
SNAP25-004	protein_coding	SNAP25	0.87315	0.763698	0.666823	0.0125539	1.51604e-05	1.24179e-05	FALSE	TRUE	TRUE	TRUE	TRUE	FALSE
MYOF-001	processed_transcript	MYOF	0.905444	0.832317	0.753617	0.00782277	0.016153	0.000317967	FALSE	TRUE	TRUE	FALSE	FALSE	FALSE
MYOF-002	protein_coding	MYOF	0.891683	0.866117	0.772302	6.92771e-07	0.0403507	3.74888e-05	FALSE	FALSE	TRUE	FALSE	FALSE	FALSE
MYOF-007	processed_transcript	MYOF	0.857203	0.910328	0.780336	1.09403e-12	0.000422775	1.0649e-11	FALSE	FALSE	TRUE	FALSE	FALSE	FALSE
ANO1-002	protein_coding	ANO1	0.834969	0.903378	0.754293	0.0176358	0.325576	0.011678	FALSE	FALSE	TRUE	FALSE	TRUE	FALSE
SGSM1-005	processed_transcript	SGSM1	0.819838	1.06693	0.874712	3.29804e-08	0.143642	0.0942685	TRUE	FALSE	FALSE	FALSE	FALSE	FALSE
CNRIP1-004	protein_coding	CNRIP1	0.873515	0.920455	0.804031	0.0142945	0.00397211	0.000155064	FALSE	FALSE	TRUE	FALSE	TRUE	FALSE
AC087886.1-002	processed_transcript	AC087886.1	0.89558	0.886212	0.793674	0.00342083	0.458337	0.0244048	FALSE	FALSE	TRUE	FALSE	FALSE	TRUE
PPP1R3B-001	protein_coding	PPP1R3B	0.940664	0.844616	0.7945	0.00610448	2.54969e-08	1.21628e-08	FALSE	FALSE	TRUE	FALSE	TRUE	TRUE
FHL2-006	protein_coding	FHL2	0.941002	0.847845	0.797824	0.0110316	2.16512e-05	5.98835e-10	FALSE	FALSE	TRUE	TRUE	TRUE	FALSE
CADPS-012	retained_intron	CADPS	0.940481	1.23745	1.1638	0.0377338	0.000132681	0.249073	FALSE	TRUE	FALSE	FALSE	TRUE	FALSE
CADPS-009	processed_transcript	CADPS	0.886169	1.26244	1.11874	0.450617	0.000166697	0.0497243	FALSE	TRUE	FALSE	FALSE	TRUE	FALSE
FGFR2-201	protein_coding	FGFR2	0.839495	0.698335	0.586249	2.92856e-10	4.31982e-10	1.97055e-13	FALSE	TRUE	TRUE	TRUE	TRUE	FALSE
FGFR2-016	protein_coding	FGFR2	0.737339	0.667955	0.492509	1.88347e-08	7.07394e-07	1.45664e-13	TRUE	TRUE	TRUE	TRUE	TRUE	FALSE
FGFR2-008	processed_transcript	FGFR2	0.759492	0.789438	0.599571	4.29462e-12	0.00171236	2.96409e-12	TRUE	TRUE	TRUE	TRUE	TRUE	FALSE
PPP2CB-003	retained_intron	PPP2CB	0.912827	0.899757	0.821322	0.0507137	0.104714	0.00842449	FALSE	FALSE	TRUE	TRUE	TRUE	FALSE
SPATA6-001	protein_coding	SPATA6	0.907251	0.905712	0.821708	0.000736965	0.123733	0.000631667	FALSE	FALSE	TRUE	FALSE	FALSE	FALSE
SFRP4-001	protein_coding	SFRP4	1.02718	0.674385	0.692715	0.290783	0.00721674	0.152336	FALSE	TRUE	FALSE	TRUE	TRUE	FALSE
TJP1-002	protein_coding	TJP1	1.167	1.05114	1.22668	0.0107782	0.636519	0.0493447	FALSE	FALSE	TRUE	FALSE	FALSE	FALSE
PLEKHH2-002	retained_intron	PLEKHH2	0.878394	0.915792	0.804426	0.00211512	0.104024	0.000263311	FALSE	FALSE	TRUE	FALSE	FALSE	FALSE
DNAJC12-001	protein_coding	DNAJC12	1.13916	1.05476	1.20154	0.00276696	0.243811	0.0045008	FALSE	FALSE	TRUE	FALSE	TRUE	FALSE
AL035610.2-003	processed_transcript	AL035610.2	0.84671	0.87577	0.741523	1.39103e-05	0.462946	0.00687755	FALSE	FALSE	TRUE	FALSE	FALSE	FALSE
GLI3-001	protein_coding	GLI3	0.909562	0.902358	0.820751	0.000106964	0.12925	0.000509184	FALSE	FALSE	TRUE	TRUE	TRUE	FALSE
RP11-65F13.2-004	processed_transcript	RP11-65F13.2	0.876505	0.82219	0.720653	0.170428	0.00615081	0.000912418	FALSE	TRUE	TRUE	FALSE	FALSE	FALSE
CUX2-201	protein_coding	CUX2	1.02419	0.803592	0.823028	0.916764	3.31199e-06	0.000544257	FALSE	TRUE	TRUE	TRUE	FALSE	TRUE
MAP3K1-001	protein_coding	MAP3K1	0.921349	0.868186	0.799903	0.012155	0.00730322	0.00041133	FALSE	FALSE	TRUE	FALSE	TRUE	TRUE
HEG1-001	protein_coding	HEG1	0.961731	0.850531	0.817982	0.511164	0.00801179	0.0036127	FALSE	FALSE	TRUE	FALSE	FALSE	FALSE
CPA6-001	protein_coding	CPA6	0.698581	0.837173	0.584833	2.10719e-14	0.0140706	8.06321e-10	TRUE	FALSE	TRUE	FALSE	FALSE	FALSE
CPA6-003	protein_coding	CPA6	0.852174	0.937604	0.799002	4.28611e-12	0.0269722	1.8444e-10	FALSE	FALSE	TRUE	FALSE	FALSE	FALSE
STXBP5L-001	protein_coding	STXBP5L	0.832255	0.978261	0.814163	3.98255e-09	0.889332	0.000500858	TRUE	FALSE	TRUE	FALSE	FALSE	FALSE
LONRF3-001	protein_coding	LONRF3	0.876152	0.846383	0.74156	0.00318328	0.0174717	4.76528e-05	FALSE	FALSE	TRUE	FALSE	FALSE	FALSE
LONRF3-201	protein_coding	LONRF3	0.89891	0.840541	0.755571	0.03152	0.0712576	0.000478277	FALSE	FALSE	TRUE	FALSE	FALSE	FALSE
PCGF5-201	protein_coding	PCGF5	0.900449	0.884725	0.79665	5.75464e-07	3.25075e-07	1.01745e-09	FALSE	FALSE	TRUE	FALSE	FALSE	FALSE
ADAMTS1-002	retained_intron	ADAMTS1	0.962479	0.837805	0.806369	0.0821265	0.00241964	0.000762281	FALSE	FALSE	TRUE	TRUE	TRUE	FALSE
ADAMTS1-003	protein_coding	ADAMTS1	0.922455	0.890499	0.821445	0.019126	0.211898	0.0225355	FALSE	FALSE	TRUE	TRUE	TRUE	FALSE
ADAMTS1-001	protein_coding	ADAMTS1	0.898872	0.915074	0.822535	3.80918e-05	0.0522797	0.000101953	FALSE	FALSE	TRUE	TRUE	TRUE	FALSE
PRKG1-002	protein_coding	PRKG1	0.804571	0.9101	0.73224	1.04371e-10	0.00581841	2.3568e-10	TRUE	FALSE	TRUE	FALSE	TRUE	FALSE
SORBS1-013	processed_transcript	SORBS1	0.917752	0.85534	0.78499	1.84631e-05	7.51045e-10	4.5935e-13	FALSE	FALSE	TRUE	FALSE	TRUE	FALSE
SORBS1-016	processed_transcript	SORBS1	0.882461	0.647849	0.571701	7.06221e-07	2.62672e-22	8.19444e-21	FALSE	TRUE	TRUE	FALSE	TRUE	FALSE
SORBS1-003	nonsense_mediated_decay	SORBS1	0.86814	0.735446	0.63847	1.06858e-06	3.05336e-12	9.1729e-17	FALSE	TRUE	TRUE	FALSE	TRUE	FALSE
SORBS1-012	processed_transcript	SORBS1	0.875095	0.700296	0.612826	0.000280888	6.37279e-13	2.96864e-13	FALSE	TRUE	TRUE	FALSE	TRUE	FALSE
SORBS1-011	processed_transcript	SORBS1	0.875753	0.736395	0.6449	0.000262706	1.37688e-11	8.91834e-14	FALSE	TRUE	TRUE	FALSE	TRUE	FALSE
GUCY1A2-001	protein_coding	GUCY1A2	0.792402	0.994124	0.787746	0.00166155	0.706061	0.0331958	TRUE	FALSE	TRUE	FALSE	FALSE	FALSE
AC008810.1-010	retained_intron	AC008810.1	1.25809	1.1072	1.39295	0.0256037	0.276042	0.0178391	TRUE	FALSE	TRUE	FALSE	FALSE	FALSE
RP11-696N14.1-001	processed_transcript	RP11-696N14.1	0.889413	0.729339	0.648684	0.0867983	0.000189032	2.31463e-06	FALSE	TRUE	TRUE	FALSE	FALSE	FALSE
GNB2L1-009	retained_intron	GNB2L1	1.22205	0.991673	1.21188	0.0339076	0.680618	0.0651034	TRUE	FALSE	FALSE	FALSE	TRUE	FALSE
MICALCL-001	protein_coding	MICALCL	1.45653	1.20332	1.75267	0.0250678	0.307227	0.00346373	TRUE	FALSE	TRUE	FALSE	FALSE	FALSE
SCARB2-001	protein_coding	SCARB2	1.23971	0.939695	1.16495	0.000521464	0.231032	0.445575	TRUE	FALSE	FALSE	TRUE	TRUE	FALSE
SPC25-001	protein_coding	SPC25	1.06273	1.16107	1.23391	0.165644	0.00101254	0.00035988	FALSE	FALSE	TRUE	FALSE	FALSE	FALSE
STEAP2-010	protein_coding	STEAP2	1.03123	1.24484	1.28372	0.65653	9.04167e-05	0.0101039	FALSE	TRUE	TRUE	TRUE	TRUE	FALSE
SLC45A4-006	processed_transcript	SLC45A4	0.910239	0.915304	0.833145	0.000140369	0.0268035	2.74086e-06	FALSE	FALSE	TRUE	FALSE	FALSE	FALSE
PRKY-003	processed_transcript	PRKY	0.878327	0.92258	0.810327	0.00405105	0.354135	0.0174969	FALSE	FALSE	TRUE	FALSE	TRUE	FALSE
PRKY-001	processed_transcript	PRKY	0.869512	0.879548	0.764777	4.35062e-06	0.0761536	9.53824e-06	FALSE	FALSE	TRUE	FALSE	TRUE	FALSE
PROM1-204	protein_coding	PROM1	0.91898	0.797104	0.732523	0.166929	0.0866663	0.0099344	FALSE	FALSE	TRUE	FALSE	TRUE	FALSE
DST-032	retained_intron	DST	0.886099	0.920522	0.815674	0.0199333	0.0189467	1.89251e-05	FALSE	FALSE	TRUE	TRUE	TRUE	FALSE
DST-015	protein_coding	DST	0.95446	0.799171	0.762777	0.165076	0.000142096	5.57244e-07	FALSE	TRUE	TRUE	TRUE	TRUE	FALSE
DST-010	protein_coding	DST	0.894046	0.665898	0.595344	0.00462248	0.000126968	3.00426e-09	FALSE	TRUE	TRUE	TRUE	TRUE	FALSE
DST-006	retained_intron	DST	0.857415	0.925176	0.79326	0.0017339	0.0747482	0.000274736	FALSE	FALSE	TRUE	TRUE	TRUE	FALSE
PDE11A-001	protein_coding	PDE11A	0.88147	0.78111	0.688525	0.00312152	4.6643e-05	2.60121e-08	FALSE	TRUE	TRUE	FALSE	FALSE	FALSE
PDE11A-008	nonsense_mediated_decay	PDE11A	0.938602	0.796511	0.747607	0.443031	0.000183778	0.000140849	FALSE	TRUE	TRUE	FALSE	FALSE	FALSE
VCL-005	processed_transcript	VCL	0.929475	0.689466	0.640841	0.55414	3.55788e-05	3.7983e-05	FALSE	TRUE	TRUE	TRUE	TRUE	FALSE
HFE-001	protein_coding	HFE	0.904179	0.87503	0.791184	0.000166429	0.000398133	3.29897e-09	FALSE	FALSE	TRUE	FALSE	TRUE	FALSE
MEG3-010	retained_intron	MEG3	0.899775	0.799362	0.719246	5.87306e-05	1.18336e-08	3.00258e-11	FALSE	TRUE	TRUE	FALSE	FALSE	FALSE
C8orf84-001	protein_coding	C8orf84	0.755014	0.75381	0.569137	0.00112837	0.00403203	4.17179e-07	TRUE	TRUE	TRUE	FALSE	FALSE	TRUE
CCND2-001	protein_coding	CCND2	0.883088	0.668212	0.59009	5.33251e-07	6.43202e-12	7.42959e-12	FALSE	TRUE	TRUE	TRUE	TRUE	FALSE
PCP4-004	processed_transcript	PCP4	0.807781	0.721897	0.583135	0.000509806	3.42669e-06	4.18419e-12	TRUE	TRUE	TRUE	FALSE	FALSE	TRUE
PCP4-002	nonsense_mediated_decay	PCP4	0.908056	0.894947	0.812663	0.0269381	0.00152659	1.07004e-06	FALSE	FALSE	TRUE	FALSE	FALSE	TRUE
NNT-001	protein_coding	NNT	0.961698	0.849242	0.816714	0.0880852	0.0383623	0.000777871	FALSE	FALSE	TRUE	FALSE	TRUE	FALSE
NNT-007	protein_coding	NNT	0.921355	0.850532	0.783642	2.89619e-05	0.00161812	1.04336e-05	FALSE	FALSE	TRUE	FALSE	TRUE	FALSE
NNT-010	protein_coding	NNT	0.871984	0.9458	0.824722	0.000149703	0.223688	0.00433338	FALSE	FALSE	TRUE	FALSE	TRUE	FALSE
PVRL3-003	protein_coding	PVRL3	1.04522	1.16739	1.22017	0.324091	0.00126415	0.00163304	FALSE	FALSE	TRUE	FALSE	FALSE	FALSE
CD69-001	protein_coding	CD69	1.038	0.781488	0.811185	0.198153	1.24009e-05	0.00499411	FALSE	TRUE	TRUE	FALSE	TRUE	FALSE
RP11-14D22.5-007	processed_transcript	RP11-14D22.5	0.881559	0.875752	0.772027	0.000381134	0.0158518	0.000116146	FALSE	FALSE	TRUE	FALSE	FALSE	FALSE
RP11-14D22.5-003	retained_intron	RP11-14D22.5	0.842814	0.809782	0.682495	9.61923e-07	6.80593e-06	3.35011e-08	FALSE	TRUE	TRUE	FALSE	FALSE	FALSE
ETV6-002	processed_transcript	ETV6	0.923292	0.895104	0.826442	0.00901223	0.00187712	3.48509e-05	FALSE	FALSE	TRUE	FALSE	TRUE	FALSE
ETV6-004	protein_coding	ETV6	0.891458	0.858988	0.765752	0.016084	0.00658509	1.4784e-05	FALSE	FALSE	TRUE	FALSE	TRUE	FALSE
ETV6-003	processed_transcript	ETV6	0.870179	0.79665	0.693228	0.0301559	0.00148293	3.06685e-05	FALSE	TRUE	TRUE	FALSE	TRUE	FALSE
OLFML1-001	protein_coding	OLFML1	0.89011	0.804332	0.715945	0.0393702	0.00428344	5.04524e-06	FALSE	TRUE	TRUE	FALSE	FALSE	FALSE
ASB2-202	protein_coding	ASB2	0.871654	0.883993	0.770536	1.67674e-11	6.02229e-10	5.36332e-14	FALSE	FALSE	TRUE	FALSE	FALSE	TRUE
CD44-014	retained_intron	CD44	0.940845	0.870069	0.818599	0.681487	0.00638629	0.0153888	FALSE	FALSE	TRUE	TRUE	TRUE	FALSE
KCNMA1-019	protein_coding	KCNMA1	0.883501	0.823889	0.727907	0.00372926	0.00090374	5.06823e-05	FALSE	TRUE	TRUE	FALSE	TRUE	FALSE
MOSC1-003	processed_transcript	MOSC1	1.2049	1.06812	1.28698	0.00350341	0.132777	0.00187541	TRUE	FALSE	TRUE	FALSE	FALSE	FALSE
LDB3-005	processed_transcript	LDB3	0.863127	0.880045	0.75959	0.000105155	0.0114718	1.2412e-07	FALSE	FALSE	TRUE	TRUE	FALSE	FALSE
FAM134B-001	protein_coding	FAM134B	1.1161	1.25977	1.40602	0.447015	0.000195226	0.000325803	FALSE	TRUE	TRUE	FALSE	FALSE	FALSE
RDH10-005	retained_intron	RDH10	1.0242	0.8026	0.822019	0.727387	0.000466567	0.004311	FALSE	TRUE	TRUE	FALSE	FALSE	FALSE
RDH10-003	retained_intron	RDH10	1.02483	0.81016	0.83028	0.997991	0.0106055	0.00739108	FALSE	TRUE	TRUE	FALSE	FALSE	FALSE
RDH10-001	protein_coding	RDH10	1.00421	0.820476	0.823928	0.843172	2.26011e-06	6.83056e-05	FALSE	TRUE	TRUE	FALSE	FALSE	FALSE
CCNB1-001	protein_coding	CCNB1	1.00694	1.30071	1.30974	0.413005	0.000433268	0.000741671	FALSE	TRUE	TRUE	TRUE	TRUE	FALSE
MSRB3-009	processed_transcript	MSRB3	0.925619	0.846263	0.783316	9.19191e-05	0.00061803	1.87198e-05	FALSE	FALSE	TRUE	TRUE	FALSE	FALSE
MSRB3-008	protein_coding	MSRB3	0.893611	0.858196	0.766894	1.88347e-08	7.21859e-06	1.0701e-10	FALSE	FALSE	TRUE	TRUE	FALSE	FALSE
MET-002	protein_coding	MET	0.886747	0.930967	0.825532	6.03182e-07	0.18962	0.000599243	FALSE	FALSE	TRUE	TRUE	TRUE	FALSE
TEAD1-004	retained_intron	TEAD1	0.892126	0.853949	0.76183	0.0276466	0.312905	0.0140393	FALSE	FALSE	TRUE	FALSE	TRUE	FALSE
RP11-335L9.1-003	processed_transcript	RP11-335L9.1	0.872249	0.913903	0.797151	3.33906e-05	0.0202637	1.38905e-05	FALSE	FALSE	TRUE	FALSE	FALSE	FALSE
RP11-335L9.1-001	processed_transcript	RP11-335L9.1	0.923955	0.824491	0.761793	1.18708e-05	1.29019e-07	6.29441e-09	FALSE	TRUE	TRUE	FALSE	FALSE	FALSE
PRKCB-002	protein_coding	PRKCB	0.896298	0.889014	0.796822	0.000310072	0.00123306	1.14624e-06	FALSE	FALSE	TRUE	FALSE	FALSE	FALSE
ISL1-002	protein_coding	ISL1	0.800405	0.807025	0.645947	2.45103e-06	7.34944e-06	1.49038e-08	TRUE	TRUE	TRUE	FALSE	TRUE	FALSE
ANO5-002	processed_transcript	ANO5	0.92943	0.8897	0.826914	0.279794	0.10538	0.0305398	FALSE	FALSE	TRUE	FALSE	TRUE	TRUE
ANO5-001	protein_coding	ANO5	0.843541	0.758166	0.639545	6.35015e-05	4.28487e-07	2.61145e-11	FALSE	TRUE	TRUE	FALSE	TRUE	TRUE
GFPT2-001	protein_coding	GFPT2	0.934931	0.85273	0.797244	0.142447	3.69914e-05	4.15167e-06	FALSE	FALSE	TRUE	FALSE	FALSE	FALSE
DNAJC15-001	protein_coding	DNAJC15	0.87063	0.829269	0.721986	0.0086905	0.000317067	7.8824e-07	FALSE	TRUE	TRUE	TRUE	FALSE	TRUE
CHRAC1-005	retained_intron	CHRAC1	1.05709	1.15001	1.21566	0.507875	0.000346711	0.00121061	FALSE	FALSE	TRUE	FALSE	TRUE	FALSE
GMPR-001	protein_coding	GMPR	1.03095	0.822667	0.848125	0.870647	0.0154321	0.140196	FALSE	TRUE	FALSE	FALSE	FALSE	FALSE
HSPD1-003	retained_intron	HSPD1	1.12237	1.17094	1.31423	0.237697	0.0212983	0.0276283	FALSE	FALSE	TRUE	FALSE	TRUE	FALSE
ADH5-001	protein_coding	ADH5	0.948779	0.728931	0.691594	0.622776	0.000228003	0.000631464	FALSE	TRUE	TRUE	FALSE	TRUE	FALSE
RFX3-006	protein_coding	RFX3	1.22516	0.959074	1.17502	0.00279851	0.477626	0.384191	TRUE	FALSE	FALSE	FALSE	FALSE	FALSE
RP11-398K22.12-001	processed_transcript	RP11-398K22.12	0.837919	0.970588	0.813274	0.0169042	0.479323	0.0210437	FALSE	FALSE	TRUE	FALSE	FALSE	TRUE
WDFY2-001	protein_coding	WDFY2	0.857964	0.918319	0.787884	9.03767e-05	0.0707337	4.14237e-05	FALSE	FALSE	TRUE	FALSE	FALSE	TRUE
WDFY2-002	processed_transcript	WDFY2	0.911761	0.855417	0.779936	0.00880985	0.0207277	6.86744e-05	FALSE	FALSE	TRUE	FALSE	FALSE	TRUE
FAM110C-001	protein_coding	FAM110C	0.801841	0.921778	0.739119	0.000405876	0.135959	4.21509e-05	TRUE	FALSE	TRUE	FALSE	FALSE	FALSE
SLC9A9-001	protein_coding	SLC9A9	0.948367	0.845328	0.801681	0.27278	0.0750569	0.0190148	FALSE	FALSE	TRUE	FALSE	FALSE	FALSE
EXOC2-002	protein_coding	EXOC2	0.925122	0.884904	0.818644	0.0139173	0.110756	0.000399712	FALSE	FALSE	TRUE	FALSE	FALSE	FALSE
IRS1-002	processed_transcript	IRS1	0.966487	0.838924	0.810809	0.802103	0.000930942	0.00277364	FALSE	FALSE	TRUE	TRUE	TRUE	TRUE
IRS1-001	protein_coding	IRS1	0.939208	0.781801	0.734273	0.269758	3.05179e-07	2.08663e-05	FALSE	TRUE	TRUE	TRUE	TRUE	TRUE
CDC42EP3-001	protein_coding	CDC42EP3	0.905603	0.887011	0.80328	1.38727e-07	1.42191e-08	2.06666e-12	FALSE	FALSE	TRUE	FALSE	FALSE	FALSE
DPYD-001	protein_coding	DPYD	0.932133	0.825425	0.769406	0.0357756	0.000831371	0.00046184	FALSE	TRUE	TRUE	FALSE	TRUE	FALSE
NCAM1-005	processed_transcript	NCAM1	0.899894	0.920422	0.828282	0.00104116	0.160789	0.000206218	FALSE	FALSE	TRUE	FALSE	TRUE	FALSE
SPG20-003	processed_transcript	SPG20	0.945711	0.831634	0.786485	0.164633	1.86483e-06	2.62905e-07	FALSE	TRUE	TRUE	FALSE	FALSE	FALSE
ZBTB20-006	protein_coding	ZBTB20	0.950158	0.876487	0.8328	0.0313293	8.18726e-07	4.57112e-08	FALSE	FALSE	TRUE	FALSE	FALSE	FALSE
ZBTB20-016	processed_transcript	ZBTB20	0.957784	0.842592	0.807021	0.0630705	0.0201581	0.00299983	FALSE	FALSE	TRUE	FALSE	FALSE	FALSE
ZBTB20-011	processed_transcript	ZBTB20	0.941629	0.795959	0.749498	0.0369261	2.21738e-05	2.7805e-06	FALSE	TRUE	TRUE	FALSE	FALSE	FALSE
ZBTB20-007	processed_transcript	ZBTB20	0.985289	0.828438	0.816251	0.400308	0.0001046	0.000501764	FALSE	TRUE	TRUE	FALSE	FALSE	FALSE
ZBTB20-010	processed_transcript	ZBTB20	0.955668	0.857324	0.819317	0.0273287	1.60892e-06	4.58808e-06	FALSE	FALSE	TRUE	FALSE	FALSE	FALSE
ZBTB20-009	processed_transcript	ZBTB20	0.959322	0.733075	0.703256	0.19006	0.000207613	5.65029e-05	FALSE	TRUE	TRUE	FALSE	FALSE	FALSE
ZBTB20-012	processed_transcript	ZBTB20	1.00167	0.810803	0.812153	0.952351	0.000112902	0.00323111	FALSE	TRUE	TRUE	FALSE	FALSE	FALSE
MED14-005	protein_coding	MED14	0.906026	1.20037	1.08756	0.000970588	1.18917e-10	0.0151516	FALSE	TRUE	FALSE	FALSE	TRUE	FALSE
LZTFL1-001	protein_coding	LZTFL1	0.957975	0.837122	0.801941	0.426856	0.00867529	0.00409025	FALSE	FALSE	TRUE	FALSE	FALSE	FALSE
C21orf34-003	processed_transcript	C21orf34	0.923314	0.898577	0.829669	0.00243275	0.189261	0.00676125	FALSE	FALSE	TRUE	FALSE	FALSE	FALSE
AHR-002	protein_coding	AHR	0.965426	0.837573	0.808616	0.735314	0.0490408	0.0457363	FALSE	FALSE	TRUE	TRUE	TRUE	FALSE
NFE2L2-006	protein_coding	NFE2L2	0.919769	0.857831	0.789006	0.0994257	8.73102e-05	2.90382e-05	FALSE	FALSE	TRUE	FALSE	TRUE	FALSE
NFE2L2-007	retained_intron	NFE2L2	0.947463	0.79743	0.755535	0.329705	0.0001429	0.000599243	FALSE	TRUE	TRUE	FALSE	TRUE	FALSE
RIC3-004	protein_coding	RIC3	0.988877	0.599376	0.592709	0.54494	3.21598e-11	2.19365e-06	FALSE	TRUE	TRUE	FALSE	FALSE	FALSE
RIC3-010	processed_transcript	RIC3	0.947247	0.874172	0.828057	0.0225386	8.29736e-09	1.16995e-09	FALSE	FALSE	TRUE	FALSE	FALSE	FALSE
SVIL-004	processed_transcript	SVIL	0.881737	0.826648	0.728886	0.000126279	0.000520394	2.21044e-06	FALSE	TRUE	TRUE	TRUE	TRUE	FALSE
JPH2-001	protein_coding	JPH2	0.893662	0.894491	0.799372	4.39333e-11	2.81383e-08	1.47478e-12	FALSE	FALSE	TRUE	FALSE	FALSE	TRUE
PI15-001	protein_coding	PI15	0.979971	0.769079	0.753675	0.412994	2.94301e-07	6.28727e-07	FALSE	TRUE	TRUE	FALSE	FALSE	TRUE
PI15-002	protein_coding	PI15	0.998979	0.429403	0.428965	0.660798	5.29545e-15	7.25071e-11	FALSE	TRUE	TRUE	FALSE	FALSE	TRUE
DLGAP1-201	protein_coding	DLGAP1	1.10067	0.592623	0.65228	0.00322683	5.44202e-13	0.006506	FALSE	TRUE	TRUE	FALSE	TRUE	FALSE
DLGAP1-010	processed_transcript	DLGAP1	1.19358	0.771296	0.920603	0.000854194	1.40523e-07	0.102416	FALSE	TRUE	FALSE	FALSE	TRUE	FALSE
DLGAP1-008	processed_transcript	DLGAP1	1.23393	0.648357	0.80003	0.0544732	0.000192195	0.0964574	FALSE	TRUE	FALSE	FALSE	TRUE	FALSE
DOPEY2-001	protein_coding	DOPEY2	1.22666	1.01385	1.24364	0.0151647	0.941178	0.183297	TRUE	FALSE	FALSE	FALSE	FALSE	FALSE
GABRE-006	retained_intron	GABRE	0.789567	0.833202	0.657869	1.785e-12	5.41039e-05	6.74843e-10	TRUE	TRUE	TRUE	FALSE	FALSE	FALSE
GABRE-011	retained_intron	GABRE	0.840755	0.800819	0.673293	5.33578e-11	7.59366e-08	1.03395e-11	FALSE	TRUE	TRUE	FALSE	FALSE	FALSE
GABRE-007	retained_intron	GABRE	0.794118	0.903014	0.717099	5.36733e-09	0.0790599	9.69947e-07	TRUE	FALSE	TRUE	FALSE	FALSE	FALSE
SLC9A2-001	protein_coding	SLC9A2	1.23407	1.0408	1.28442	0.00149204	0.826098	0.220187	TRUE	FALSE	FALSE	TRUE	FALSE	FALSE
MGP-002	retained_intron	MGP	1.06589	0.768283	0.818904	0.421905	3.2862e-07	0.000618926	FALSE	TRUE	TRUE	TRUE	FALSE	FALSE
MGP-004	protein_coding	MGP	1.01995	0.793173	0.808996	0.499883	2.52473e-06	0.00494162	FALSE	TRUE	TRUE	TRUE	FALSE	FALSE
TRPC1-002	protein_coding	TRPC1	0.871938	0.932715	0.81327	5.33749e-05	0.00539161	2.83949e-05	FALSE	FALSE	TRUE	FALSE	TRUE	FALSE
NPNT-014	retained_intron	NPNT	1.2583	0.893437	1.12421	0.00865268	0.543424	0.46831	TRUE	FALSE	FALSE	FALSE	FALSE	FALSE
VEGFA-005	retained_intron	VEGFA	0.88812	0.820272	0.7285	0.113517	0.139688	0.00697506	FALSE	FALSE	TRUE	TRUE	TRUE	FALSE
VEGFA-007	retained_intron	VEGFA	0.937481	0.88602	0.830627	0.227364	0.0326983	0.00519904	FALSE	FALSE	TRUE	TRUE	TRUE	FALSE
SETBP1-001	protein_coding	SETBP1	0.939067	0.853744	0.801723	0.0235549	0.00117062	3.91931e-05	FALSE	FALSE	TRUE	FALSE	TRUE	TRUE
CDS2-004	protein_coding	CDS2	0.897606	0.907368	0.814459	5.59272e-06	0.0465184	2.45766e-05	FALSE	FALSE	TRUE	FALSE	TRUE	FALSE
SPTLC3-006	protein_coding	SPTLC3	0.897625	0.855862	0.768243	6.11258e-05	0.0143455	5.97432e-05	FALSE	FALSE	TRUE	TRUE	FALSE	FALSE
ARHGAP10-005	retained_intron	ARHGAP10	0.939097	0.870016	0.81703	0.00890858	0.0160622	0.000304978	FALSE	FALSE	TRUE	FALSE	FALSE	FALSE
ARHGAP10-003	retained_intron	ARHGAP10	0.927661	0.827697	0.767822	0.107935	6.50802e-06	3.06651e-05	FALSE	TRUE	TRUE	FALSE	FALSE	FALSE
ARHGAP10-002	retained_intron	ARHGAP10	0.918013	0.820037	0.752805	0.0827883	4.32346e-06	1.49004e-06	FALSE	TRUE	TRUE	FALSE	FALSE	FALSE
ALPK1-007	retained_intron	ALPK1	0.870689	0.809731	0.705024	0.07017	0.0146092	0.000934423	FALSE	TRUE	TRUE	FALSE	TRUE	FALSE
ALPK1-002	retained_intron	ALPK1	0.968806	0.799701	0.774755	0.372322	0.00131592	0.00283734	FALSE	TRUE	TRUE	FALSE	TRUE	FALSE
GPR160-001	protein_coding	GPR160	1.45015	1.014	1.47045	2.94111e-05	0.905762	0.0041696	TRUE	FALSE	TRUE	FALSE	TRUE	FALSE
GPR81-201	protein_coding	GPR81	0.892574	0.912084	0.814103	0.00228136	0.523612	0.0157839	FALSE	FALSE	TRUE	FALSE	FALSE	FALSE
COCH-202	protein_coding	COCH	0.762419	0.828886	0.631959	1.22709e-06	0.00667433	5.44668e-06	TRUE	TRUE	TRUE	FALSE	TRUE	FALSE
AF131217.1-003	processed_transcript	AF131217.1	0.86969	0.913681	0.794619	1.92884e-06	0.00879934	5.98772e-08	FALSE	FALSE	TRUE	FALSE	FALSE	FALSE
ELK4-201	protein_coding	ELK4	0.926655	0.830621	0.769699	0.0542584	0.0460476	0.00163108	FALSE	TRUE	TRUE	TRUE	TRUE	FALSE
RP11-348F1.2-002	processed_transcript	RP11-348F1.2	0.857289	0.858847	0.73628	1.09215e-05	0.00590361	2.51011e-07	FALSE	FALSE	TRUE	FALSE	FALSE	TRUE
LMO7-018	retained_intron	LMO7	1.07958	0.751643	0.811457	0.494497	0.000789066	0.0547805	FALSE	TRUE	FALSE	FALSE	FALSE	FALSE
NRN1-001	protein_coding	NRN1	0.943874	0.803622	0.758518	0.911119	0.0353948	0.00885053	FALSE	TRUE	TRUE	TRUE	FALSE	TRUE
DUSP3-201	protein_coding	DUSP3	0.908352	0.878149	0.797668	0.00273084	0.0321484	0.000262399	FALSE	FALSE	TRUE	FALSE	TRUE	TRUE
RP11-141O11.2-002	processed_transcript	RP11-141O11.2	1.20622	0.86407	1.04225	9.25139e-05	0.0501796	0.530457	TRUE	FALSE	FALSE	FALSE	FALSE	TRUE
ADCYAP1-001	protein_coding	ADCYAP1	1.3823	0.928836	1.28393	5.36733e-09	0.381233	0.0152435	TRUE	FALSE	TRUE	TRUE	TRUE	FALSE
RP11-726G1.1-002	processed_transcript	RP11-726G1.1	0.855913	0.789319	0.675589	0.426695	0.104136	0.0255325	FALSE	FALSE	TRUE	FALSE	FALSE	TRUE
MYSM1-007	processed_transcript	MYSM1	1.2346	0.933774	1.15283	0.0171847	0.989604	0.176123	TRUE	FALSE	FALSE	FALSE	FALSE	FALSE
DHRS12-005	processed_transcript	DHRS12	0.938083	0.837272	0.785431	0.321977	0.0215677	0.00827558	FALSE	FALSE	TRUE	FALSE	FALSE	FALSE
PAPOLG-005	protein_coding	PAPOLG	0.852441	0.885372	0.754727	0.16975	0.263279	0.0360957	FALSE	FALSE	TRUE	FALSE	FALSE	FALSE
C14orf37-201	protein_coding	C14orf37	0.880483	0.946106	0.83303	0.00329226	0.556322	0.0117036	FALSE	FALSE	TRUE	FALSE	FALSE	FALSE
ARMC9-003	processed_transcript	ARMC9	0.976795	0.841762	0.822229	0.580704	0.0672298	0.0454734	FALSE	FALSE	TRUE	FALSE	TRUE	FALSE
PDE5A-005	protein_coding	PDE5A	0.744949	0.787339	0.586528	0.000403237	0.000414122	1.69656e-06	TRUE	TRUE	TRUE	TRUE	FALSE	FALSE
PDE5A-009	retained_intron	PDE5A	0.954762	0.841123	0.803072	0.342416	4.72127e-06	1.42082e-05	FALSE	FALSE	TRUE	TRUE	FALSE	FALSE
PDE5A-001	protein_coding	PDE5A	0.87636	0.833366	0.730329	8.04224e-05	0.000444896	4.57631e-07	FALSE	FALSE	TRUE	TRUE	FALSE	FALSE
THBS1-004	processed_transcript	THBS1	1.0606	0.809041	0.858065	0.333179	1.40458e-06	0.00170305	FALSE	TRUE	FALSE	TRUE	TRUE	FALSE
THBS1-008	retained_intron	THBS1	1.15114	0.751408	0.864978	0.0257597	0.000119573	0.143544	FALSE	TRUE	FALSE	TRUE	TRUE	FALSE
THBS1-001	protein_coding	THBS1	1.07145	0.828253	0.887435	0.349639	0.00090374	0.0510901	FALSE	TRUE	FALSE	TRUE	TRUE	FALSE
MKL2-203	protein_coding	MKL2	0.933808	0.877906	0.819795	0.0964675	0.00377331	0.000195548	FALSE	FALSE	TRUE	FALSE	FALSE	TRUE
C19orf46-002	retained_intron	C19orf46	1.2396	1.23396	1.52962	0.00293367	0.000196629	3.84419e-06	TRUE	TRUE	TRUE	FALSE	FALSE	FALSE
PDZD2-009	protein_coding	PDZD2	1.20895	1.01612	1.22844	0.00882057	0.965114	0.108345	TRUE	FALSE	FALSE	FALSE	TRUE	FALSE
CTA-55I10.1-001	processed_transcript	CTA-55I10.1	0.830838	0.675031	0.560841	2.82905e-08	4.25603e-06	6.06499e-13	TRUE	TRUE	TRUE	FALSE	FALSE	FALSE
CLCN3-001	protein_coding	CLCN3	1.22674	0.978874	1.20082	0.0120223	0.731064	0.359068	TRUE	FALSE	FALSE	TRUE	FALSE	FALSE
CBX3-008	processed_transcript	CBX3	1.09346	1.12545	1.23063	0.0179676	0.0124075	0.00046184	FALSE	FALSE	TRUE	FALSE	FALSE	FALSE
HOOK1-001	protein_coding	HOOK1	1.21519	0.992284	1.20581	0.00483898	0.62258	0.0397199	TRUE	FALSE	TRUE	FALSE	TRUE	FALSE
PGM5-005	retained_intron	PGM5	0.8614	0.89833	0.773821	1.23354e-10	0.00221794	9.18229e-12	FALSE	FALSE	TRUE	FALSE	FALSE	FALSE
PGM5-004	protein_coding	PGM5	0.82429	0.868354	0.715775	4.35381e-05	0.0868889	7.38354e-05	TRUE	FALSE	TRUE	FALSE	FALSE	FALSE
ASB5-001	protein_coding	ASB5	0.991174	0.650394	0.644653	0.780907	2.6641e-10	4.62028e-06	FALSE	TRUE	TRUE	TRUE	FALSE	FALSE
CALD1-005	protein_coding	CALD1	0.952972	0.677062	0.645221	0.0039934	4.91235e-27	2.24449e-20	FALSE	TRUE	TRUE	TRUE	TRUE	FALSE
CALD1-012	protein_coding	CALD1	0.916766	1.30636	1.19762	0.278415	0.00555022	0.216115	FALSE	TRUE	FALSE	TRUE	TRUE	FALSE
CALD1-008	retained_intron	CALD1	0.904912	0.81768	0.739929	5.06074e-05	4.45224e-06	1.21628e-08	FALSE	TRUE	TRUE	TRUE	TRUE	FALSE
ST6GAL1-021	retained_intron	ST6GAL1	1.0332	0.823156	0.850481	0.916356	0.0152258	0.0788458	FALSE	TRUE	FALSE	FALSE	TRUE	FALSE
PYGO1-001	protein_coding	PYGO1	0.966546	0.774962	0.749036	0.329755	0.000276288	9.20074e-05	FALSE	TRUE	TRUE	FALSE	FALSE	TRUE
BNC2-001	nonsense_mediated_decay	BNC2	0.834415	0.940531	0.784793	3.48275e-07	0.240031	4.80706e-05	FALSE	FALSE	TRUE	TRUE	TRUE	FALSE
HEXA-001	protein_coding	HEXA	0.92758	0.774996	0.718871	0.144377	0.112726	0.0243568	FALSE	FALSE	TRUE	FALSE	TRUE	FALSE
COL1A2-006	retained_intron	COL1A2	0.855759	0.865983	0.741073	0.0492855	0.0222108	0.000225516	FALSE	FALSE	TRUE	TRUE	TRUE	FALSE
COL1A2-005	retained_intron	COL1A2	0.867091	0.846282	0.733803	0.000403237	0.0208451	2.79089e-05	FALSE	FALSE	TRUE	TRUE	TRUE	FALSE
COL1A2-002	retained_intron	COL1A2	0.898588	0.872569	0.78408	0.000116156	0.000678346	1.18793e-06	FALSE	FALSE	TRUE	TRUE	TRUE	FALSE
COL1A2-012	retained_intron	COL1A2	0.858572	0.877949	0.753783	0.000569283	0.00599352	2.04443e-05	FALSE	FALSE	TRUE	TRUE	TRUE	FALSE
PASK-015	retained_intron	PASK	1.03777	0.820687	0.851688	0.951201	0.0174657	0.0207273	FALSE	TRUE	FALSE	FALSE	TRUE	FALSE
PHF11-012	retained_intron	PHF11	0.868504	0.848714	0.737112	0.227522	0.00296741	0.00102616	FALSE	FALSE	TRUE	FALSE	FALSE	FALSE
GULP1-015	protein_coding	GULP1	0.942722	0.828465	0.781013	0.0194174	0.00573958	0.0026415	FALSE	TRUE	TRUE	FALSE	FALSE	FALSE
BTAF1-003	processed_transcript	BTAF1	1.02913	0.832733	0.85699	0.500178	0.039481	0.250995	FALSE	TRUE	FALSE	FALSE	FALSE	FALSE
AGR2-007	protein_coding	AGR2	0.844117	1.2191	1.02906	0.0151353	0.0262477	0.918568	FALSE	TRUE	FALSE	TRUE	TRUE	FALSE
AGR2-001	protein_coding	AGR2	1.12499	0.809752	0.910962	0.130624	0.0126079	0.436627	FALSE	TRUE	FALSE	TRUE	TRUE	FALSE
HDLBP-031	protein_coding	HDLBP	1.31113	0.743143	0.974355	0.0202299	0.242887	0.801973	TRUE	FALSE	FALSE	TRUE	TRUE	FALSE
PTGER3-008	protein_coding	PTGER3	0.956669	0.870329	0.832617	0.264328	0.0932582	0.0263368	FALSE	FALSE	TRUE	TRUE	TRUE	FALSE
KANK1-002	protein_coding	KANK1	0.859959	0.928331	0.798327	2.32809e-08	0.0476114	1.04654e-06	FALSE	FALSE	TRUE	FALSE	FALSE	FALSE
HSPB8-001	protein_coding	HSPB8	0.878484	0.704186	0.618616	4.06457e-10	5.24671e-18	1.24972e-18	FALSE	TRUE	TRUE	FALSE	TRUE	FALSE
POLR1C-002	retained_intron	POLR1C	1.06693	1.12812	1.20362	0.202851	0.251915	0.0359281	FALSE	FALSE	TRUE	FALSE	TRUE	FALSE
TRPM8-001	protein_coding	TRPM8	1.52148	0.791983	1.20499	4.06483e-05	0.0816525	0.520433	TRUE	FALSE	FALSE	TRUE	TRUE	FALSE
ATP11A-008	retained_intron	ATP11A	1.13437	1.06934	1.21303	0.108595	0.369182	0.0330897	FALSE	FALSE	TRUE	TRUE	FALSE	FALSE
OSMR-001	protein_coding	OSMR	1.00851	0.79456	0.801319	0.985749	7.62098e-05	0.00116043	FALSE	TRUE	TRUE	FALSE	TRUE	FALSE
OSMR-004	protein_coding	OSMR	0.99638	0.783336	0.7805	0.827753	0.000114878	0.000665264	FALSE	TRUE	TRUE	FALSE	TRUE	FALSE
CRYAB-008	protein_coding	CRYAB	0.907737	0.912674	0.828468	0.000340527	0.0546005	7.6305e-05	FALSE	FALSE	TRUE	TRUE	FALSE	FALSE
COPA-005	retained_intron	COPA	1.20197	0.918802	1.10438	0.0275684	0.442412	0.536344	TRUE	FALSE	FALSE	FALSE	TRUE	FALSE
PARVA-002	retained_intron	PARVA	0.839259	0.887137	0.744538	5.16026e-06	0.0129724	3.46333e-06	FALSE	FALSE	TRUE	FALSE	TRUE	FALSE
PARVA-001	protein_coding	PARVA	0.914215	0.864165	0.790033	6.611e-07	9.53303e-09	9.03505e-11	FALSE	FALSE	TRUE	FALSE	TRUE	FALSE
SLCO3A1-001	protein_coding	SLCO3A1	0.819905	0.922438	0.756311	1.296e-08	0.210346	3.01751e-06	TRUE	FALSE	TRUE	TRUE	TRUE	TRUE
ZMYND8-009	protein_coding	ZMYND8	1.0746	1.19947	1.28895	0.152417	0.000743769	0.000331997	FALSE	FALSE	TRUE	FALSE	FALSE	FALSE
ITGA1-001	protein_coding	ITGA1	0.909855	0.850609	0.773931	1.65634e-06	9.1709e-06	2.30603e-09	FALSE	FALSE	TRUE	FALSE	TRUE	FALSE
ITGA1-004	retained_intron	ITGA1	0.868739	0.86368	0.750313	3.48137e-07	2.88082e-06	1.8496e-09	FALSE	FALSE	TRUE	FALSE	TRUE	FALSE
EPHA5-001	protein_coding	EPHA5	0.940958	0.875582	0.823886	0.16354	0.00377331	0.000581397	FALSE	FALSE	TRUE	FALSE	TRUE	FALSE
VPS36-001	protein_coding	VPS36	0.937053	0.808476	0.757585	0.0283926	4.63436e-07	1.26676e-06	FALSE	TRUE	TRUE	FALSE	FALSE	FALSE
ITGA8-002	processed_transcript	ITGA8	0.907724	0.787294	0.714646	0.107996	0.000506757	9.63916e-05	FALSE	TRUE	TRUE	FALSE	FALSE	FALSE
ITGA8-001	protein_coding	ITGA8	0.892823	0.797857	0.712345	0.00100966	7.61833e-07	1.19029e-10	FALSE	TRUE	TRUE	FALSE	FALSE	FALSE
ANTXR2-004	protein_coding	ANTXR2	1.008	0.754184	0.760218	0.719674	7.44436e-06	2.66255e-05	FALSE	TRUE	TRUE	TRUE	FALSE	FALSE
COL4A3-001	protein_coding	COL4A3	1.00368	0.752976	0.75575	0.226216	8.38387e-07	5.47222e-06	FALSE	TRUE	TRUE	FALSE	TRUE	FALSE
RASEF-001	protein_coding	RASEF	1.22545	0.918035	1.125	0.0473115	0.696722	0.530767	TRUE	FALSE	FALSE	FALSE	FALSE	TRUE
ABCC4-002	processed_transcript	ABCC4	1.23936	0.856657	1.0617	2.5073e-05	0.000558071	0.873507	TRUE	FALSE	FALSE	TRUE	TRUE	FALSE
ABCC4-004	processed_transcript	ABCC4	1.34564	0.807181	1.08617	1.80152e-06	0.00493723	0.644704	TRUE	TRUE	FALSE	TRUE	TRUE	FALSE
NAA16-010	processed_transcript	NAA16	0.944275	0.873006	0.824357	0.14188	0.189185	0.0221395	FALSE	FALSE	TRUE	FALSE	FALSE	FALSE
CYP4V2-002	retained_intron	CYP4V2	0.911229	0.855339	0.77941	0.0613226	0.11547	0.00583679	FALSE	FALSE	TRUE	FALSE	FALSE	FALSE
LEPR-002	protein_coding	LEPR	0.934104	0.879753	0.821781	0.0364631	0.128213	0.00636259	FALSE	FALSE	TRUE	FALSE	TRUE	FALSE
SH3BGRL-001	protein_coding	SH3BGRL	0.945728	0.551101	0.521192	0.380941	1.25252e-11	4.83366e-07	FALSE	TRUE	TRUE	TRUE	FALSE	FALSE
SH3BGRL-002	processed_transcript	SH3BGRL	0.890688	0.857466	0.763735	2.56137e-05	8.99238e-06	6.55283e-08	FALSE	FALSE	TRUE	TRUE	FALSE	FALSE
ILK-011	processed_transcript	ILK	0.912163	0.895023	0.816407	0.00124497	0.000304349	1.10235e-06	FALSE	FALSE	TRUE	FALSE	TRUE	FALSE
ILK-012	processed_transcript	ILK	0.905952	0.872257	0.790223	0.00280985	3.9825e-08	9.07304e-08	FALSE	FALSE	TRUE	FALSE	TRUE	FALSE
RP11-627G23.1-004	retained_intron	RP11-627G23.1	1.38487	0.778774	1.0785	5.45608e-11	0.0109571	0.0782406	TRUE	TRUE	FALSE	FALSE	FALSE	FALSE
RP11-627G23.1-002	processed_transcript	RP11-627G23.1	1.3459	0.891749	1.20021	1.74287e-07	0.330521	0.00228034	TRUE	FALSE	TRUE	FALSE	FALSE	FALSE
AIM1-201	protein_coding	AIM1	0.968163	0.820526	0.794404	0.476954	9.01594e-05	8.15433e-05	FALSE	TRUE	TRUE	TRUE	TRUE	FALSE
GSN-011	processed_transcript	GSN	0.868384	0.826386	0.71762	0.00431079	0.00287704	0.000271703	FALSE	TRUE	TRUE	TRUE	TRUE	FALSE
C21orf63-008	protein_coding	C21orf63	0.938756	0.848301	0.796348	0.154841	0.00107021	3.38012e-05	FALSE	FALSE	TRUE	FALSE	TRUE	FALSE
GBP2-001	nonsense_mediated_decay	GBP2	0.93948	0.810097	0.76107	0.218502	5.17333e-08	1.81494e-08	FALSE	TRUE	TRUE	TRUE	FALSE	FALSE
NDFIP2-001	protein_coding	NDFIP2	0.943123	0.753317	0.710471	0.416092	0.0149451	0.0178728	FALSE	TRUE	TRUE	TRUE	FALSE	FALSE
TNS1-015	protein_coding	TNS1	0.853709	0.828908	0.707646	3.49336e-05	0.00346676	5.44668e-06	FALSE	TRUE	TRUE	FALSE	TRUE	FALSE
ALDH7A1-001	protein_coding	ALDH7A1	0.966985	0.822569	0.795412	0.173383	3.69914e-05	3.08211e-05	FALSE	TRUE	TRUE	FALSE	TRUE	FALSE
EIF3F-001	protein_coding	EIF3F	0.888626	0.835957	0.742853	0.0716574	0.0587858	0.0100853	FALSE	FALSE	TRUE	FALSE	FALSE	FALSE
PRUNE2-009	processed_transcript	PRUNE2	0.934656	0.84689	0.791551	0.131828	0.00227764	8.70608e-05	FALSE	FALSE	TRUE	FALSE	TRUE	FALSE
PRUNE2-205	protein_coding	PRUNE2	0.850473	0.785203	0.667794	0.010418	0.0674361	0.00167381	FALSE	FALSE	TRUE	FALSE	TRUE	FALSE
ACPP-005	retained_intron	ACPP	0.9924	0.800204	0.794123	0.517416	5.2776e-14	1.4264e-07	FALSE	TRUE	TRUE	TRUE	TRUE	FALSE
ACPP-001	protein_coding	ACPP	1.01863	0.825124	0.840495	0.899151	6.96981e-14	6.62578e-06	FALSE	TRUE	FALSE	TRUE	TRUE	FALSE
ITPR2-001	protein_coding	ITPR2	1.12331	0.778049	0.873991	0.0843109	0.000789676	0.208544	FALSE	TRUE	FALSE	FALSE	FALSE	FALSE
ITPR2-004	nonsense_mediated_decay	ITPR2	1.04005	0.785092	0.816533	0.0771419	0.000286675	0.0934723	FALSE	TRUE	FALSE	FALSE	FALSE	FALSE
KDELR3-001	protein_coding	KDELR3	1.03018	0.825805	0.850725	0.782462	0.0189041	0.124376	FALSE	TRUE	FALSE	TRUE	TRUE	FALSE
EXOSC8-002	retained_intron	EXOSC8	1.01873	0.81224	0.827452	0.658054	0.041829	0.254956	FALSE	TRUE	FALSE	FALSE	FALSE	FALSE
PSTPIP2-006	retained_intron	PSTPIP2	0.925896	0.856029	0.792594	0.106698	0.00277478	0.00027781	FALSE	FALSE	TRUE	FALSE	FALSE	FALSE
NUP210-001	protein_coding	NUP210	1.1641	1.05811	1.23175	5.83835e-05	0.0447604	2.87151e-05	FALSE	FALSE	TRUE	FALSE	FALSE	FALSE
SH3RF2-008	retained_intron	SH3RF2	1.095	0.724637	0.793476	0.163097	4.79094e-05	0.0509199	FALSE	TRUE	FALSE	FALSE	FALSE	FALSE
CACNA1D-004	protein_coding	CACNA1D	1.11095	1.23493	1.37194	0.00105392	0.0864845	0.000910052	FALSE	FALSE	TRUE	TRUE	TRUE	FALSE
CACNA1D-007	protein_coding	CACNA1D	1.11939	1.21004	1.35451	0.00292684	0.0462016	0.000707525	FALSE	TRUE	TRUE	TRUE	TRUE	FALSE
CACNA1D-006	retained_intron	CACNA1D	1.04604	1.21086	1.26661	0.00825861	0.0191066	0.00126638	FALSE	TRUE	TRUE	TRUE	TRUE	FALSE
CACNA1D-201	protein_coding	CACNA1D	1.13509	1.25339	1.42271	0.00146314	0.01093	0.000105349	FALSE	TRUE	TRUE	TRUE	TRUE	FALSE
CD59-004	retained_intron	CD59	0.902586	0.893584	0.806536	0.078858	0.186475	0.00507529	FALSE	FALSE	TRUE	FALSE	TRUE	FALSE
SDK1-001	protein_coding	SDK1	1.32093	1.1503	1.51947	5.37555e-06	0.522665	3.72044e-05	TRUE	FALSE	TRUE	FALSE	FALSE	FALSE
SDK1-003	processed_transcript	SDK1	1.32196	1.09861	1.45232	0.00205029	0.887277	0.0216011	TRUE	FALSE	TRUE	FALSE	FALSE	FALSE
MYCBP2-005	processed_transcript	MYCBP2	0.959937	0.839767	0.806123	0.522933	0.0175153	0.0191885	FALSE	FALSE	TRUE	FALSE	TRUE	FALSE
MYCBP2-007	processed_transcript	MYCBP2	0.955833	0.829321	0.792692	0.687464	0.0228077	0.0361049	FALSE	TRUE	TRUE	FALSE	TRUE	FALSE
AZGP1-003	protein_coding	AZGP1	0.98073	0.840891	0.824687	0.0724828	4.79247e-10	1.11887e-09	FALSE	FALSE	TRUE	TRUE	TRUE	FALSE
IDI1-004	protein_coding	IDI1	0.937322	0.8883	0.832622	0.000498793	0.00673054	3.38012e-05	FALSE	FALSE	TRUE	TRUE	FALSE	FALSE
ARAP2-001	protein_coding	ARAP2	1.02577	0.822369	0.84356	0.563567	0.000119064	0.00545231	FALSE	TRUE	FALSE	FALSE	FALSE	FALSE
CAV1-003	protein_coding	CAV1	0.819138	0.944777	0.773903	3.24953e-06	0.316297	5.9069e-05	TRUE	FALSE	TRUE	FALSE	TRUE	FALSE
TNS4-001	protein_coding	TNS4	0.921816	0.8709	0.80281	0.000173226	0.000407002	1.20901e-08	FALSE	FALSE	TRUE	TRUE	TRUE	FALSE
PPM1L-001	protein_coding	PPM1L	0.928458	0.878012	0.815198	0.00270216	0.000562034	2.95587e-06	FALSE	FALSE	TRUE	FALSE	FALSE	FALSE
SETDB2-201	protein_coding	SETDB2	0.93471	0.873114	0.816108	0.114439	0.157886	0.00943907	FALSE	FALSE	TRUE	FALSE	FALSE	FALSE
PPAP2B-001	protein_coding	PPAP2B	0.928679	0.860082	0.79874	0.011436	1.66449e-07	1.31043e-08	FALSE	FALSE	TRUE	FALSE	FALSE	FALSE
PPAP2B-003	processed_transcript	PPAP2B	0.922487	0.791602	0.730243	0.1848	0.0023783	0.000131723	FALSE	TRUE	TRUE	FALSE	FALSE	FALSE
CAMK1D-001	protein_coding	CAMK1D	0.88945	0.880122	0.782824	0.00182686	0.088616	0.000116146	FALSE	FALSE	TRUE	FALSE	FALSE	FALSE
CD48-001	protein_coding	CD48	1.01974	0.71656	0.730706	0.526812	0.00389258	0.0292245	FALSE	TRUE	TRUE	FALSE	TRUE	TRUE
XBP1-005	retained_intron	XBP1	1.09021	0.72356	0.788833	0.00145826	9.47295e-12	0.0010283	FALSE	TRUE	TRUE	TRUE	TRUE	FALSE
ZDHHC14-001	protein_coding	ZDHHC14	0.88971	0.857176	0.762639	0.0593253	0.243679	0.0215486	FALSE	FALSE	TRUE	TRUE	FALSE	FALSE
LMO3-204	protein_coding	LMO3	0.915152	0.901958	0.825429	6.03265e-05	0.000165863	7.56587e-07	FALSE	FALSE	TRUE	FALSE	FALSE	FALSE
SOCS2-201	protein_coding	SOCS2	1.05303	0.682305	0.718485	0.153644	6.37279e-13	0.000197457	FALSE	TRUE	TRUE	TRUE	TRUE	FALSE
C2orf70-001	protein_coding	C2orf70	1.03502	1.17385	1.21495	0.823335	0.03705	0.027633	FALSE	FALSE	TRUE	FALSE	FALSE	FALSE
ARHGEF17-005	retained_intron	ARHGEF17	0.907543	0.886278	0.804335	0.185469	0.0469177	0.0196833	FALSE	FALSE	TRUE	FALSE	TRUE	FALSE
ARHGEF17-001	protein_coding	ARHGEF17	0.895282	0.872614	0.781236	0.0986983	0.209421	0.0301767	FALSE	FALSE	TRUE	FALSE	TRUE	FALSE
SCUBE2-004	retained_intron	SCUBE2	0.82463	0.982289	0.810025	0.00134719	0.623564	0.298116	TRUE	FALSE	FALSE	FALSE	FALSE	FALSE
QSER1-001	protein_coding	QSER1	0.960457	0.818983	0.786598	0.210355	1.76495e-08	4.23139e-07	FALSE	TRUE	TRUE	FALSE	FALSE	FALSE
QSER1-005	protein_coding	QSER1	0.948709	0.872647	0.827888	0.0795492	0.00325275	6.87064e-06	FALSE	FALSE	TRUE	FALSE	FALSE	FALSE
PIGO-003	processed_transcript	PIGO	1.03596	1.18498	1.22759	0.132607	0.0205541	0.00334257	FALSE	FALSE	TRUE	FALSE	FALSE	FALSE
ENPP6-001	protein_coding	ENPP6	0.895808	0.9193	0.823516	3.016e-05	0.617402	0.0323159	FALSE	FALSE	TRUE	FALSE	FALSE	FALSE
COL6A3-009	retained_intron	COL6A3	0.894704	0.872891	0.78098	5.59573e-05	1.42281e-05	4.22111e-09	FALSE	FALSE	TRUE	FALSE	TRUE	FALSE
COL6A3-004	processed_transcript	COL6A3	0.89732	0.715758	0.642264	0.39299	0.00224809	0.00041601	FALSE	TRUE	TRUE	FALSE	TRUE	FALSE
COL6A3-006	processed_transcript	COL6A3	0.87813	0.884747	0.776923	8.6765e-06	0.00151057	1.17605e-10	FALSE	FALSE	TRUE	FALSE	TRUE	FALSE
RP11-191L9.4-001	processed_transcript	RP11-191L9.4	1.20623	1.22889	1.48231	4.04857e-05	0.086158	3.1498e-06	TRUE	FALSE	TRUE	FALSE	FALSE	FALSE
RP11-191L9.4-003	processed_transcript	RP11-191L9.4	1.13677	1.10009	1.25055	0.000210217	0.241051	0.000107232	FALSE	FALSE	TRUE	FALSE	FALSE	FALSE
MIOS-003	retained_intron	MIOS	1.2529	0.942704	1.18112	0.027265	0.807698	0.3493	TRUE	FALSE	FALSE	FALSE	FALSE	FALSE
ZNF490-001	protein_coding	ZNF490	1.06494	1.13214	1.20566	0.426556	0.0872812	0.0399563	FALSE	FALSE	TRUE	FALSE	FALSE	FALSE
RBM43-001	protein_coding	RBM43	0.853794	0.756766	0.646122	0.00181617	0.0388809	8.87656e-05	FALSE	TRUE	TRUE	FALSE	FALSE	TRUE
AR-005	nonsense_mediated_decay	AR	1.08997	1.54421	1.68314	0.966611	1.40985e-09	0.000331025	FALSE	TRUE	TRUE	TRUE	TRUE	FALSE
AR-203	protein_coding	AR	1.03948	1.15509	1.20069	0.469318	1.13839e-07	9.417e-05	FALSE	FALSE	TRUE	TRUE	TRUE	FALSE
AR-001	protein_coding	AR	1.09491	1.15308	1.26252	0.0429677	0.0193953	0.0132543	FALSE	FALSE	TRUE	TRUE	TRUE	FALSE
ST8SIA6-001	protein_coding	ST8SIA6	1.04103	0.78071	0.812743	0.677715	0.00672254	0.107659	FALSE	TRUE	FALSE	FALSE	FALSE	FALSE
STK17B-001	protein_coding	STK17B	1.22699	0.82899	1.01716	0.0203606	0.198209	0.823943	TRUE	FALSE	FALSE	FALSE	FALSE	FALSE
MBOAT2-001	protein_coding	MBOAT2	1.22281	1.00591	1.23005	3.04996e-05	0.703885	0.131732	TRUE	FALSE	FALSE	TRUE	FALSE	FALSE
DPYSL3-006	retained_intron	DPYSL3	0.939074	0.876534	0.82313	0.0269184	0.000283186	1.38623e-08	FALSE	FALSE	TRUE	FALSE	TRUE	FALSE
CENPF-001	protein_coding	CENPF	1.04869	1.45389	1.52467	0.0707354	9.34525e-11	6.44626e-09	FALSE	TRUE	TRUE	FALSE	FALSE	FALSE
RP11-367G18.1-001	processed_transcript	RP11-367G18.1	0.861235	0.885144	0.762317	0.000687254	0.449029	0.00540388	FALSE	FALSE	TRUE	FALSE	FALSE	TRUE
GAS5-016	non_coding	GAS5	1.20655	1.06639	1.28664	0.000184755	0.0880802	0.000343034	TRUE	FALSE	TRUE	FALSE	TRUE	FALSE
C1RL-001	protein_coding	C1RL	0.988858	0.793649	0.784806	0.412446	6.68549e-08	6.12973e-05	FALSE	TRUE	TRUE	FALSE	FALSE	FALSE
C13orf23-006	protein_coding	C13orf23	1.02038	0.822251	0.83901	0.618905	0.00179051	0.0288303	FALSE	TRUE	FALSE	FALSE	FALSE	FALSE
C13orf23-003	protein_coding	C13orf23	1.04007	0.806399	0.838712	0.842441	0.00279779	0.0481818	FALSE	TRUE	FALSE	FALSE	FALSE	FALSE
C13orf23-005	processed_transcript	C13orf23	0.938639	0.819347	0.769071	0.333618	0.00013546	0.00156414	FALSE	TRUE	TRUE	FALSE	FALSE	FALSE
MTMR1-004	retained_intron	MTMR1	0.923314	0.888374	0.820248	0.0964751	0.148401	0.00510707	FALSE	FALSE	TRUE	FALSE	FALSE	FALSE
TSC22D1-004	processed_transcript	TSC22D1	1.10457	0.715458	0.79027	0.469934	0.0168097	0.215375	FALSE	TRUE	FALSE	TRUE	TRUE	FALSE
LIMS2-014	retained_intron	LIMS2	0.869921	0.918943	0.799408	1.65815e-09	0.00567524	2.31249e-07	FALSE	FALSE	TRUE	FALSE	FALSE	FALSE
CNN1-201	protein_coding	CNN1	0.896325	0.423217	0.37934	0.000115757	3.24263e-27	1.82166e-23	FALSE	TRUE	TRUE	FALSE	TRUE	FALSE
ALDH3A2-003	processed_transcript	ALDH3A2	0.911859	0.846714	0.772084	0.0201509	0.000299991	4.35706e-05	FALSE	FALSE	TRUE	FALSE	TRUE	FALSE
HECTD2-002	processed_transcript	HECTD2	0.892298	0.904988	0.807519	3.14118e-05	0.0164747	3.00143e-05	FALSE	FALSE	TRUE	FALSE	FALSE	FALSE
PLIN2-008	processed_transcript	PLIN2	0.784665	0.986899	0.774385	0.0129464	0.98312	0.116886	TRUE	FALSE	FALSE	FALSE	FALSE	FALSE
TRIM29-001	protein_coding	TRIM29	0.856975	0.665394	0.570226	1.04495e-07	6.15713e-07	4.14645e-14	FALSE	TRUE	TRUE	FALSE	TRUE	FALSE
CSDA-016	retained_intron	CSDA	1.10083	0.754126	0.830162	0.270141	0.000261152	0.00819085	FALSE	TRUE	TRUE	TRUE	FALSE	FALSE
CSDA-010	retained_intron	CSDA	1.07936	0.739546	0.79824	0.114423	0.000544838	0.0395388	FALSE	TRUE	TRUE	TRUE	FALSE	FALSE
CSDA-002	retained_intron	CSDA	1.12391	0.758917	0.852957	0.069863	0.000389818	0.117885	FALSE	TRUE	FALSE	TRUE	FALSE	FALSE
ZCCHC9-008	retained_intron	ZCCHC9	1.06762	0.781359	0.834195	0.392204	0.0410056	0.339214	FALSE	TRUE	FALSE	TRUE	FALSE	FALSE
AC009948.3-001	processed_transcript	AC009948.3	0.948652	0.870416	0.825722	0.279192	0.00130179	0.000716275	FALSE	FALSE	TRUE	FALSE	FALSE	FALSE
TCF4-202	protein_coding	TCF4	0.889333	0.885091	0.787141	0.00443094	0.0643689	0.000367007	FALSE	FALSE	TRUE	FALSE	TRUE	FALSE
ARHGEF38-001	protein_coding	ARHGEF38	1.24978	0.977174	1.22125	1.36865e-09	0.186499	0.0514733	TRUE	FALSE	FALSE	FALSE	FALSE	FALSE
ARHGEF38-003	processed_transcript	ARHGEF38	1.33311	0.921137	1.22797	3.36428e-09	0.610469	0.00649085	TRUE	FALSE	TRUE	FALSE	FALSE	FALSE
PBX1-003	processed_transcript	PBX1	0.892999	0.917198	0.819057	0.000284233	0.0816525	0.000591628	FALSE	FALSE	TRUE	TRUE	TRUE	FALSE
RP4-564F22.2-005	retained_intron	RP4-564F22.2	1.22702	0.987868	1.21213	0.0211725	0.935953	0.121123	TRUE	FALSE	FALSE	FALSE	FALSE	FALSE
PRRX1-001	protein_coding	PRRX1	0.921421	0.869309	0.800999	7.2724e-05	9.15021e-07	1.9193e-08	FALSE	FALSE	TRUE	FALSE	FALSE	FALSE
CSRP1-009	retained_intron	CSRP1	0.895836	0.881429	0.789616	9.11911e-06	2.57852e-07	6.47415e-12	FALSE	FALSE	TRUE	FALSE	TRUE	FALSE
CSRP1-002	processed_transcript	CSRP1	0.857476	0.802049	0.687738	0.00575166	1.72505e-05	1.04145e-08	FALSE	TRUE	TRUE	FALSE	TRUE	FALSE
C12orf65-002	retained_intron	C12orf65	0.824835	0.907412	0.748465	0.000840732	0.117216	0.000390017	TRUE	FALSE	TRUE	FALSE	FALSE	FALSE
C12orf65-007	protein_coding	C12orf65	0.90108	1.32235	1.19154	0.456849	0.00233918	0.0295573	FALSE	TRUE	FALSE	FALSE	FALSE	FALSE
FANCA-202	protein_coding	FANCA	1.04065	1.18995	1.23831	0.400456	2.29756e-05	0.000608676	FALSE	FALSE	TRUE	FALSE	TRUE	FALSE
ASAP1-008	processed_transcript	ASAP1	0.896636	0.864994	0.775585	0.018997	0.260502	0.00727769	FALSE	FALSE	TRUE	FALSE	TRUE	FALSE
NCAPD3-015	retained_intron	NCAPD3	1.09277	0.75097	0.820641	0.074312	5.44452e-07	0.00165615	FALSE	TRUE	TRUE	TRUE	TRUE	FALSE
NCAPD3-011	retained_intron	NCAPD3	1.03303	0.827656	0.854991	0.445286	5.36229e-05	0.00141788	FALSE	TRUE	FALSE	TRUE	TRUE	FALSE
NCAPD3-004	processed_transcript	NCAPD3	1.12501	0.774316	0.871112	0.100169	0.00020846	0.0278141	FALSE	TRUE	FALSE	TRUE	TRUE	FALSE
NCAPD3-006	protein_coding	NCAPD3	1.0374	0.704181	0.73052	0.189184	1.19274e-07	0.000941613	FALSE	TRUE	TRUE	TRUE	TRUE	FALSE
NCAPD3-016	processed_transcript	NCAPD3	1.18398	0.784518	0.928856	0.030605	0.000207658	0.0675076	FALSE	TRUE	FALSE	TRUE	TRUE	FALSE
KCND3-002	protein_coding	KCND3	1.02153	0.818825	0.836451	0.228533	2.81378e-10	0.000633937	FALSE	TRUE	FALSE	FALSE	FALSE	FALSE
EPHA7-001	protein_coding	EPHA7	0.949821	0.700582	0.665427	0.648473	5.35198e-09	2.02232e-06	FALSE	TRUE	TRUE	FALSE	TRUE	TRUE
ANTXR1-006	retained_intron	ANTXR1	0.787737	0.940049	0.740511	2.96495e-13	0.655917	2.87257e-05	TRUE	FALSE	TRUE	FALSE	TRUE	FALSE
ANTXR1-003	protein_coding	ANTXR1	0.847708	0.971191	0.823287	2.96495e-13	0.850767	3.72481e-05	FALSE	FALSE	TRUE	FALSE	TRUE	FALSE
ANTXR1-001	protein_coding	ANTXR1	0.883729	0.899277	0.794716	1.7417e-08	0.00854505	4.18306e-08	FALSE	FALSE	TRUE	FALSE	TRUE	FALSE
HNRPLL-004	protein_coding	HNRPLL	0.989099	0.828411	0.81938	0.978935	0.0415256	0.106931	FALSE	TRUE	FALSE	FALSE	FALSE	FALSE
HNRPLL-005	nonsense_mediated_decay	HNRPLL	1.05517	0.723137	0.763036	0.435684	0.0147121	0.235733	FALSE	TRUE	FALSE	FALSE	FALSE	FALSE
SLC17A4-001	protein_coding	SLC17A4	0.950607	1.3519	1.28513	0.686482	0.000713953	0.0527553	FALSE	TRUE	FALSE	FALSE	FALSE	FALSE
GCNT2-004	protein_coding	GCNT2	0.96471	0.797464	0.769322	0.289976	3.98516e-06	8.80475e-05	FALSE	TRUE	TRUE	FALSE	TRUE	FALSE
GCNT2-001	protein_coding	GCNT2	0.93519	0.649521	0.607425	0.529514	0.000177029	0.000626631	FALSE	TRUE	TRUE	FALSE	TRUE	FALSE
AC135352.2-007	retained_intron	AC135352.2	0.959201	0.844498	0.810044	0.274478	0.00013546	9.35883e-06	FALSE	FALSE	TRUE	FALSE	FALSE	FALSE
RP11-788M5.3-002	processed_transcript	RP11-788M5.3	0.8402	0.830987	0.698196	5.58197e-12	8.74416e-07	1.74405e-13	FALSE	TRUE	TRUE	FALSE	FALSE	TRUE
PTPN14-001	protein_coding	PTPN14	0.904558	0.789444	0.714098	0.0365153	0.00390463	0.00015823	FALSE	TRUE	TRUE	TRUE	FALSE	FALSE
TMEFF2-002	protein_coding	TMEFF2	1.5187	0.90799	1.37896	4.69642e-05	0.241241	0.268812	TRUE	FALSE	FALSE	TRUE	TRUE	FALSE
POU2F2-013	retained_intron	POU2F2	0.895553	0.876922	0.78533	0.165569	0.195623	0.0120913	FALSE	FALSE	TRUE	FALSE	FALSE	FALSE
C17orf57-201	protein_coding	C17orf57	0.910493	0.845877	0.770165	0.000104438	0.000196879	9.75078e-07	FALSE	FALSE	TRUE	FALSE	FALSE	FALSE
PDK4-004	retained_intron	PDK4	1.00777	0.798701	0.804906	0.754928	0.00249942	0.000393775	FALSE	TRUE	TRUE	FALSE	FALSE	FALSE
PDK4-002	retained_intron	PDK4	1.00796	0.742629	0.748541	0.905526	0.00744945	0.0199588	FALSE	TRUE	TRUE	FALSE	FALSE	FALSE
TARBP1-001	protein_coding	TARBP1	1.51523	1.20998	1.8334	0.0346993	0.0826189	0.00584347	TRUE	FALSE	TRUE	FALSE	FALSE	FALSE
LSAMP-001	protein_coding	LSAMP	0.898501	0.882395	0.792832	2.27859e-05	2.51618e-05	2.13886e-08	FALSE	FALSE	TRUE	FALSE	TRUE	FALSE
NR2F2-202	protein_coding	NR2F2	0.822176	0.823657	0.677191	2.98588e-07	0.00182375	7.0053e-08	TRUE	TRUE	TRUE	FALSE	TRUE	FALSE
CTTNBP2-008	retained_intron	CTTNBP2	0.887539	0.912014	0.809448	0.0104071	0.401286	0.00442972	FALSE	FALSE	TRUE	FALSE	FALSE	FALSE
SRRM1-004	processed_transcript	SRRM1	1.09527	0.820794	0.89899	0.0762114	0.00379032	0.454548	FALSE	TRUE	FALSE	FALSE	FALSE	FALSE
ABCC9-001	protein_coding	ABCC9	0.932042	0.797808	0.743591	0.00511301	2.50784e-06	4.22111e-09	FALSE	TRUE	TRUE	FALSE	FALSE	FALSE
DOCK1-001	protein_coding	DOCK1	0.905877	0.870544	0.788606	0.0002101	0.0234733	5.32684e-05	FALSE	FALSE	TRUE	FALSE	FALSE	TRUE
IQGAP3-001	protein_coding	IQGAP3	1.06952	1.20662	1.2905	0.00989468	6.99582e-10	1.22387e-07	FALSE	TRUE	TRUE	FALSE	FALSE	TRUE
CGREF1-001	protein_coding	CGREF1	1.20177	1.06239	1.27676	1.21259e-06	0.00381121	6.37546e-08	TRUE	FALSE	TRUE	TRUE	FALSE	FALSE
EMCN-001	protein_coding	EMCN	0.908377	0.81146	0.737111	0.0251796	0.0432146	0.00054564	FALSE	TRUE	TRUE	FALSE	FALSE	FALSE
EXT1-003	protein_coding	EXT1	0.876691	0.946758	0.830015	0.000410953	0.392779	0.00184942	FALSE	FALSE	TRUE	FALSE	TRUE	FALSE
NAMPT-008	processed_transcript	NAMPT	1.16136	0.767213	0.891011	0.00818309	0.00192731	0.533656	FALSE	TRUE	FALSE	TRUE	TRUE	FALSE
NAMPT-006	retained_intron	NAMPT	1.33512	0.728295	0.972362	0.00295766	0.000998279	0.552839	TRUE	TRUE	FALSE	TRUE	TRUE	FALSE
NAMPT-009	retained_intron	NAMPT	1.17544	0.808263	0.950068	0.0101954	0.000492592	0.248015	FALSE	TRUE	FALSE	TRUE	TRUE	FALSE
NAMPT-007	retained_intron	NAMPT	1.74799	0.571136	0.998339	0.000109082	0.0450595	0.564373	TRUE	TRUE	FALSE	TRUE	TRUE	FALSE
MYLK-001	protein_coding	MYLK	0.925515	0.850972	0.787588	0.00483546	7.36658e-05	2.07637e-08	FALSE	FALSE	TRUE	FALSE	TRUE	FALSE
MYLK-014	retained_intron	MYLK	0.856749	0.836574	0.716735	1.45709e-06	1.41886e-06	1.85593e-10	FALSE	FALSE	TRUE	FALSE	TRUE	FALSE
PDLIM4-001	protein_coding	PDLIM4	0.921477	0.788018	0.72614	0.00185198	1.07638e-06	1.13142e-09	FALSE	TRUE	TRUE	FALSE	TRUE	FALSE
GBP1-006	processed_transcript	GBP1	0.923604	0.491905	0.454325	0.831748	0.000324453	0.000122817	FALSE	TRUE	TRUE	FALSE	TRUE	FALSE
CEP55-001	protein_coding	CEP55	1.04532	1.25646	1.3134	0.621653	3.51245e-05	0.000137073	FALSE	TRUE	TRUE	FALSE	TRUE	FALSE
CTD-2230D16.1-002	processed_transcript	CTD-2230D16.1	0.855372	0.79992	0.684229	1.5117e-09	1.92019e-12	2.6001e-16	FALSE	TRUE	TRUE	FALSE	FALSE	FALSE
F2R-001	protein_coding	F2R	1.25284	0.914759	1.14605	0.0031149	0.833205	0.137512	TRUE	FALSE	FALSE	TRUE	TRUE	TRUE
PID1-006	nonsense_mediated_decay	PID1	0.953089	0.78144	0.744782	0.576521	4.47633e-05	8.58439e-05	FALSE	TRUE	TRUE	FALSE	FALSE	FALSE
PID1-004	protein_coding	PID1	0.976455	0.805964	0.786987	0.973066	1.31091e-08	6.78733e-06	FALSE	TRUE	TRUE	FALSE	FALSE	FALSE
ZNF483-003	protein_coding	ZNF483	0.821376	0.96798	0.795075	1.20616e-05	0.606983	0.000480987	TRUE	FALSE	TRUE	FALSE	FALSE	FALSE
ZNF483-002	protein_coding	ZNF483	0.879674	0.849506	0.747288	2.61129e-07	0.000410769	6.59352e-08	FALSE	FALSE	TRUE	FALSE	FALSE	FALSE
FER-004	processed_transcript	FER	0.922319	0.884888	0.816149	0.0400376	0.0691262	0.000510076	FALSE	FALSE	TRUE	FALSE	TRUE	FALSE
ST5-048	protein_coding	ST5	0.795083	0.960456	0.763642	1.84507e-05	0.356664	8.66201e-05	TRUE	FALSE	TRUE	TRUE	FALSE	FALSE
CAMK4-001	protein_coding	CAMK4	0.919358	0.78981	0.726118	0.0373683	9.26581e-08	1.62758e-09	FALSE	TRUE	TRUE	FALSE	FALSE	FALSE
MYST4-005	processed_transcript	MYST4	0.937923	0.853419	0.800441	0.36277	0.121906	0.0243838	FALSE	FALSE	TRUE	FALSE	TRUE	FALSE
RBFOX2-004	processed_transcript	RBFOX2	0.876021	0.916991	0.803304	0.00489363	0.200356	0.00653861	FALSE	FALSE	TRUE	FALSE	TRUE	FALSE
RBFOX2-007	retained_intron	RBFOX2	0.909806	0.833668	0.758476	0.258491	0.0613395	0.0104824	FALSE	FALSE	TRUE	FALSE	TRUE	FALSE
PHF15-002	protein_coding	PHF15	0.885431	0.90792	0.8039	0.107503	0.163854	0.00658703	FALSE	FALSE	TRUE	TRUE	FALSE	FALSE
SEC62-001	protein_coding	SEC62	1.02823	0.780891	0.802937	0.680195	0.0397004	0.206317	FALSE	TRUE	FALSE	FALSE	TRUE	FALSE
RP11-428C6.1-003	retained_intron	RP11-428C6.1	0.834209	0.957004	0.798342	2.48452e-12	0.512125	7.42647e-05	FALSE	FALSE	TRUE	FALSE	FALSE	FALSE
ICA1-016	retained_intron	ICA1	1.20583	0.983798	1.18629	0.0147119	0.849635	0.31487	TRUE	FALSE	FALSE	FALSE	FALSE	FALSE
C6orf145-004	processed_transcript	C6orf145	1.03657	0.827123	0.857374	0.641334	0.0443574	0.164896	FALSE	TRUE	FALSE	FALSE	FALSE	FALSE
ACACB-002	processed_transcript	ACACB	0.793717	0.910452	0.722641	9.53385e-07	0.331187	0.000621626	TRUE	FALSE	TRUE	FALSE	FALSE	FALSE
BOC-002	protein_coding	BOC	0.924518	0.727969	0.673021	0.0688586	7.19495e-11	2.97473e-08	FALSE	TRUE	TRUE	FALSE	TRUE	FALSE
SNHG1-012	ncrna_host	SNHG1	1.13118	1.17951	1.33424	0.121495	0.0798672	0.0130225	FALSE	FALSE	TRUE	FALSE	FALSE	FALSE
AC009108.1-203	lincRNA	AC009108.1	0.881022	0.788399	0.694597	0.000591561	4.70463e-08	2.16489e-10	FALSE	TRUE	TRUE	FALSE	FALSE	TRUE
AC009108.1-202	lincRNA	AC009108.1	0.866612	0.747668	0.647938	0.000253138	3.49939e-07	9.84431e-12	FALSE	TRUE	TRUE	FALSE	FALSE	TRUE
AC009108.1-201	lincRNA	AC009108.1	0.910066	0.725051	0.659844	0.00292684	9.12989e-11	2.49693e-11	FALSE	TRUE	TRUE	FALSE	FALSE	TRUE
ARHGDIG-001	protein_coding	ARHGDIG	1.09313	1.19505	1.30634	0.0585188	0.00249942	0.00018481	FALSE	FALSE	TRUE	FALSE	FALSE	FALSE
GFRA1-201	protein_coding	GFRA1	0.828576	0.808882	0.670221	0.011796	0.0503105	0.000137747	TRUE	FALSE	TRUE	FALSE	FALSE	FALSE
SOBP-002	retained_intron	SOBP	0.827309	1.0479	0.866934	0.0323464	0.953054	0.37221	TRUE	FALSE	FALSE	FALSE	TRUE	FALSE
HMCN2-001	protein_coding	HMCN2	0.905158	0.860538	0.778923	0.0727398	0.194409	0.00176769	FALSE	FALSE	TRUE	FALSE	FALSE	FALSE
POLR3GL-001	protein_coding	POLR3GL	0.914502	0.902156	0.825024	0.0111553	0.158096	0.00482677	FALSE	FALSE	TRUE	FALSE	FALSE	FALSE
PMP22-003	protein_coding	PMP22	0.891436	0.836736	0.745897	0.0203997	0.00478505	2.2652e-05	FALSE	FALSE	TRUE	FALSE	FALSE	FALSE
ARMCX4-010	protein_coding	ARMCX4	0.91891	0.882375	0.810823	0.00977284	0.000945733	2.36466e-05	FALSE	FALSE	TRUE	TRUE	FALSE	FALSE
CYFIP2-004	nonsense_mediated_decay	CYFIP2	1.03586	1.19731	1.24024	0.605194	0.000405676	0.00698277	FALSE	FALSE	TRUE	TRUE	FALSE	FALSE
TRIM36-010	processed_transcript	TRIM36	1.13888	1.05673	1.20349	0.000564534	0.936841	0.0370657	FALSE	FALSE	TRUE	FALSE	TRUE	FALSE
PIPOX-001	protein_coding	PIPOX	0.856783	0.928316	0.795366	2.05431e-07	0.445689	0.00018422	FALSE	FALSE	TRUE	FALSE	FALSE	FALSE
INSIG1-004	retained_intron	INSIG1	0.993723	0.830113	0.824903	0.536355	0.0588927	0.0358112	FALSE	FALSE	TRUE	TRUE	TRUE	FALSE
TP53BP2-003	processed_transcript	TP53BP2	1.02842	0.831423	0.855055	0.129921	0.00689947	0.235771	FALSE	TRUE	FALSE	FALSE	TRUE	FALSE
CYP1B1-006	processed_transcript	CYP1B1	0.947388	0.86402	0.818561	0.0867165	0.0261888	0.000415417	FALSE	FALSE	TRUE	FALSE	TRUE	FALSE
CYP1B1-001	protein_coding	CYP1B1	0.938063	0.638518	0.59897	0.927584	2.54546e-07	6.96413e-05	FALSE	TRUE	TRUE	FALSE	TRUE	FALSE
C7orf46-008	retained_intron	C7orf46	1.29149	0.870186	1.12383	1.13857e-05	0.365903	0.170372	TRUE	FALSE	FALSE	FALSE	FALSE	FALSE
C12orf42-201	protein_coding	C12orf42	1.10817	1.09644	1.21505	0.0294702	0.341774	0.0240946	FALSE	FALSE	TRUE	FALSE	FALSE	TRUE
DCHS2-001	protein_coding	DCHS2	0.903127	0.851587	0.769091	0.00015598	6.80593e-06	6.86135e-08	FALSE	FALSE	TRUE	FALSE	FALSE	FALSE
MPZL2-001	protein_coding	MPZL2	0.917613	0.784856	0.720194	0.00086983	2.44625e-07	7.48539e-09	FALSE	TRUE	TRUE	FALSE	TRUE	FALSE
MPZL2-006	retained_intron	MPZL2	0.931715	0.865171	0.806093	0.0134711	0.000558071	1.88925e-06	FALSE	FALSE	TRUE	FALSE	TRUE	FALSE
MPZL2-002	protein_coding	MPZL2	0.926795	0.882228	0.817644	0.00500393	0.000142096	6.62964e-09	FALSE	FALSE	TRUE	FALSE	TRUE	FALSE
MPZL2-003	retained_intron	MPZL2	0.91676	0.7996	0.733042	1.39103e-05	1.48362e-09	3.02424e-12	FALSE	TRUE	TRUE	FALSE	TRUE	FALSE
PTEN-001	protein_coding	PTEN	0.948117	0.858128	0.813606	0.0420781	7.62148e-06	9.66713e-07	FALSE	FALSE	TRUE	TRUE	TRUE	FALSE
ANXA1-001	processed_transcript	ANXA1	0.97183	0.756438	0.735129	0.581834	0.000607287	0.00148144	FALSE	TRUE	TRUE	TRUE	TRUE	FALSE
ANXA1-005	processed_transcript	ANXA1	1.03686	0.70116	0.727006	0.857878	0.0117724	0.0227587	FALSE	TRUE	TRUE	TRUE	TRUE	FALSE
RP5-916L7.1-002	lincRNA	RP5-916L7.1	1.28397	0.855712	1.09871	1.72264e-05	0.786699	0.038383	TRUE	FALSE	FALSE	FALSE	FALSE	TRUE
SLC22A4-001	protein_coding	SLC22A4	1.00071	0.763252	0.763797	0.601842	0.0039382	0.00644228	FALSE	TRUE	TRUE	TRUE	FALSE	FALSE
FABP7-001	protein_coding	FABP7	0.897117	0.927724	0.832277	0.0327104	0.245899	0.0222155	FALSE	FALSE	TRUE	TRUE	TRUE	TRUE
TRIM22-004	retained_intron	TRIM22	0.902304	0.898163	0.810416	0.0242263	0.0107018	0.000173086	FALSE	FALSE	TRUE	FALSE	FALSE	FALSE
ATP8B2-001	protein_coding	ATP8B2	0.969095	0.856496	0.830026	0.0738751	0.0134822	0.00031287	FALSE	FALSE	TRUE	FALSE	FALSE	FALSE
DPP4-001	protein_coding	DPP4	1.01054	0.708404	0.71587	0.746782	4.35872e-10	2.51011e-07	FALSE	TRUE	TRUE	TRUE	TRUE	FALSE
DPP4-006	retained_intron	DPP4	1.00067	0.611819	0.61223	0.749504	0.00018594	0.00134998	FALSE	TRUE	TRUE	TRUE	TRUE	FALSE
COL15A1-001	protein_coding	COL15A1	0.997759	0.700876	0.699305	0.999912	6.23005e-08	0.000134666	FALSE	TRUE	TRUE	FALSE	FALSE	FALSE
ALK-001	protein_coding	ALK	1.24046	0.833251	1.03361	0.0001433	0.00352537	0.970625	TRUE	TRUE	FALSE	FALSE	TRUE	FALSE
HLA-E-001	protein_coding	HLA-E	0.990281	0.835492	0.827372	0.797815	0.000104235	0.00047803	FALSE	FALSE	TRUE	TRUE	FALSE	TRUE
UBA7-001	protein_coding	UBA7	0.908416	0.870624	0.79089	0.000132115	0.000192276	1.36793e-07	FALSE	FALSE	TRUE	FALSE	TRUE	FALSE
CADM2-002	protein_coding	CADM2	0.914552	0.90884	0.831181	0.109786	0.277415	0.0350574	FALSE	FALSE	TRUE	FALSE	TRUE	FALSE
SDR42E1-001	protein_coding	SDR42E1	0.975893	0.835287	0.81515	0.486198	0.0150419	0.0086663	FALSE	FALSE	TRUE	FALSE	FALSE	TRUE
RNF180-001	protein_coding	RNF180	0.945257	0.881194	0.832955	0.0116605	1.01761e-06	2.07972e-09	FALSE	FALSE	TRUE	FALSE	FALSE	FALSE
ADAMTS9-008	retained_intron	ADAMTS9	1.00314	0.548872	0.550595	0.645684	2.93005e-09	1.48698e-06	FALSE	TRUE	TRUE	FALSE	FALSE	FALSE
ADAMTS9-004	retained_intron	ADAMTS9	0.954858	0.837364	0.799563	0.749144	0.000416849	0.000192194	FALSE	FALSE	TRUE	FALSE	FALSE	FALSE
ADAMTS9-002	protein_coding	ADAMTS9	0.959797	0.601529	0.577346	0.71111	5.33945e-10	3.18724e-08	FALSE	TRUE	TRUE	FALSE	FALSE	FALSE
HOXB3-001	protein_coding	HOXB3	0.809932	0.939195	0.760684	1.96119e-05	0.509937	0.00215918	TRUE	FALSE	TRUE	FALSE	FALSE	FALSE
TSC22D3-006	protein_coding	TSC22D3	0.950168	0.850672	0.808281	0.0491871	0.000125662	0.000135102	FALSE	FALSE	TRUE	TRUE	TRUE	FALSE
TSC22D3-017	protein_coding	TSC22D3	0.94299	0.860021	0.810991	0.0250806	0.00197512	0.000121506	FALSE	FALSE	TRUE	TRUE	TRUE	FALSE
ERAP1-001	protein_coding	ERAP1	0.896334	0.915195	0.820321	0.0299317	0.329401	0.0118577	FALSE	FALSE	TRUE	FALSE	FALSE	FALSE
ERAP1-002	protein_coding	ERAP1	0.955383	0.871119	0.832252	0.494146	0.000773128	0.000181128	FALSE	FALSE	TRUE	FALSE	FALSE	FALSE
CNN3-004	processed_transcript	CNN3	0.95513	0.640288	0.611558	0.811322	9.60322e-05	0.000258128	FALSE	TRUE	TRUE	FALSE	FALSE	FALSE
CNN3-001	protein_coding	CNN3	0.955112	0.855855	0.817438	0.35679	0.011786	0.00660418	FALSE	FALSE	TRUE	FALSE	FALSE	FALSE
CNN3-005	processed_transcript	CNN3	0.947029	0.811298	0.768323	0.198103	2.43454e-07	4.67151e-08	FALSE	TRUE	TRUE	FALSE	FALSE	FALSE
MYT1-202	protein_coding	MYT1	1.06805	1.13285	1.20994	0.253294	0.0248043	0.00334257	FALSE	FALSE	TRUE	FALSE	FALSE	FALSE
USPL1-001	protein_coding	USPL1	0.973643	0.854778	0.832249	0.699037	0.00744945	0.0220449	FALSE	FALSE	TRUE	FALSE	FALSE	TRUE
TARS-008	protein_coding	TARS	1.09125	1.10105	1.20151	0.00173212	0.160789	0.000214786	FALSE	FALSE	TRUE	TRUE	FALSE	FALSE
FBLN1-001	protein_coding	FBLN1	0.937354	0.785987	0.736748	0.0286827	2.72813e-09	9.0228e-10	FALSE	TRUE	TRUE	TRUE	TRUE	FALSE
FBLN1-016	processed_transcript	FBLN1	0.948696	0.872538	0.827773	0.00790936	0.00275388	7.64719e-06	FALSE	FALSE	TRUE	TRUE	TRUE	FALSE
ARL10-001	protein_coding	ARL10	0.824683	0.963765	0.794801	5.50269e-05	0.537045	0.0010392	TRUE	FALSE	TRUE	FALSE	TRUE	FALSE
KCNMB1-001	protein_coding	KCNMB1	0.881388	0.735296	0.648081	6.79291e-09	2.62672e-22	2.83799e-22	FALSE	TRUE	TRUE	FALSE	FALSE	TRUE
DES-001	protein_coding	DES	0.88904	0.801577	0.712634	4.71587e-09	9.30578e-15	4.62312e-16	FALSE	TRUE	TRUE	FALSE	TRUE	FALSE
REV3L-004	retained_intron	REV3L	0.90202	0.807651	0.728517	0.220242	0.0344528	0.0152047	FALSE	TRUE	TRUE	FALSE	FALSE	FALSE
IRAK3-001	protein_coding	IRAK3	0.946103	0.847294	0.801627	0.244597	6.41093e-05	4.69302e-05	FALSE	FALSE	TRUE	FALSE	FALSE	FALSE
TPM1-208	protein_coding	TPM1	0.897762	0.832563	0.747444	1.12808e-07	1.38325e-07	6.25795e-10	FALSE	TRUE	TRUE	FALSE	TRUE	FALSE
CRIM1-001	protein_coding	CRIM1	0.927858	0.873145	0.810155	0.000338692	0.000233721	4.44499e-07	FALSE	FALSE	TRUE	FALSE	FALSE	FALSE
TXNL1-001	protein_coding	TXNL1	0.84444	0.918386	0.775522	3.76872e-07	0.0707337	2.05869e-07	FALSE	FALSE	TRUE	TRUE	TRUE	TRUE
GALNT7-001	protein_coding	GALNT7	1.21539	0.978135	1.18882	1.89092e-05	0.261761	0.248832	TRUE	FALSE	FALSE	FALSE	FALSE	FALSE
KIAA2026-005	nonsense_mediated_decay	KIAA2026	0.829217	0.877263	0.727442	0.0125539	0.426425	0.0287013	TRUE	FALSE	TRUE	FALSE	FALSE	FALSE
ESD-004	protein_coding	ESD	0.87066	0.828858	0.721654	0.000896978	0.00639977	0.00016281	FALSE	TRUE	TRUE	FALSE	FALSE	FALSE
ANO7-006	retained_intron	ANO7	1.05245	0.6976	0.734188	0.48146	1.39835e-10	2.21932e-07	FALSE	TRUE	TRUE	TRUE	TRUE	FALSE
ANO7-007	retained_intron	ANO7	1.01469	0.81183	0.823755	0.38896	2.43191e-06	0.000208172	FALSE	TRUE	TRUE	TRUE	TRUE	FALSE
LARP6-201	protein_coding	LARP6	0.900558	0.899664	0.810199	0.030659	0.199504	0.0206045	FALSE	FALSE	TRUE	FALSE	FALSE	TRUE
HYDIN-008	protein_coding	HYDIN	0.889837	0.76074	0.676934	0.141207	0.272704	0.040491	FALSE	FALSE	TRUE	FALSE	FALSE	FALSE
FREM2-001	protein_coding	FREM2	0.895227	0.869655	0.778538	2.70901e-08	2.0664e-07	6.2304e-13	FALSE	FALSE	TRUE	TRUE	FALSE	TRUE
RAN-006	retained_intron	RAN	1.1263	1.26025	1.41942	0.00848585	1.95924e-09	4.16953e-06	FALSE	TRUE	TRUE	TRUE	TRUE	FALSE
SEMA6A-001	protein_coding	SEMA6A	1.02808	0.806366	0.829009	0.418779	1.82905e-05	0.0136526	FALSE	TRUE	TRUE	FALSE	TRUE	FALSE
SEMA6A-002	protein_coding	SEMA6A	1.16313	0.68053	0.791548	0.25958	0.0126234	0.234934	FALSE	TRUE	FALSE	FALSE	TRUE	FALSE
ECM2-001	protein_coding	ECM2	0.931177	0.884554	0.823676	0.252359	0.0370605	0.00170157	FALSE	FALSE	TRUE	FALSE	FALSE	FALSE
TNC-010	protein_coding	TNC	1.08134	0.732813	0.792422	0.10824	0.00017936	0.0380268	FALSE	TRUE	TRUE	TRUE	TRUE	FALSE
TNC-002	processed_transcript	TNC	1.03801	0.784976	0.814814	0.555788	0.0004279	0.00840654	FALSE	TRUE	TRUE	TRUE	TRUE	FALSE
DLG2-004	processed_transcript	DLG2	0.886555	0.939309	0.832749	0.0012826	0.476377	0.0170276	FALSE	FALSE	TRUE	FALSE	FALSE	FALSE
RORA-201	protein_coding	RORA	0.909133	0.74802	0.68005	0.105325	0.1102	0.0117877	FALSE	FALSE	TRUE	FALSE	FALSE	TRUE
RP11-291L15.2-001	processed_transcript	RP11-291L15.2	0.895226	0.853505	0.764081	0.289751	0.00502472	7.98668e-06	FALSE	FALSE	TRUE	FALSE	FALSE	FALSE
TTC28-007	processed_transcript	TTC28	0.882385	0.845835	0.746352	0.000102256	4.27029e-06	2.51011e-07	FALSE	FALSE	TRUE	FALSE	FALSE	FALSE
RP11-453E17.1-002	processed_transcript	RP11-453E17.1	0.960795	0.867317	0.833314	0.187505	0.00288602	0.000490068	FALSE	FALSE	TRUE	FALSE	FALSE	FALSE
GNPTAB-201	protein_coding	GNPTAB	0.81863	1.06983	0.875792	4.6331e-06	0.367939	0.0471159	TRUE	FALSE	FALSE	FALSE	TRUE	TRUE
PPP4R1L-001	nonsense_mediated_decay	PPP4R1L	0.875122	0.860866	0.753364	5.98312e-06	0.00134519	4.68429e-07	FALSE	FALSE	TRUE	FALSE	FALSE	FALSE
FNDC3A-005	protein_coding	FNDC3A	1.02902	0.794135	0.81718	0.23229	0.000387624	0.0276347	FALSE	TRUE	TRUE	FALSE	TRUE	FALSE
KHDRBS3-003	retained_intron	KHDRBS3	0.911797	1.26582	1.15417	0.993956	0.000144369	0.00739629	FALSE	TRUE	FALSE	TRUE	TRUE	FALSE
RECK-001	protein_coding	RECK	0.938356	0.877774	0.823664	0.191492	0.0012442	0.000331997	FALSE	FALSE	TRUE	FALSE	TRUE	TRUE
SLC20A2-001	protein_coding	SLC20A2	0.871124	0.897136	0.781517	1.21259e-06	0.0183874	1.7533e-06	FALSE	FALSE	TRUE	FALSE	FALSE	FALSE
CELSR1-001	protein_coding	CELSR1	0.917781	0.891866	0.818538	0.000179505	0.000981942	1.2094e-06	FALSE	FALSE	TRUE	TRUE	TRUE	FALSE
SEMA3D-003	retained_intron	SEMA3D	0.851601	0.84092	0.716128	0.0012516	0.417127	0.0210578	FALSE	FALSE	TRUE	FALSE	FALSE	FALSE
SEMA3D-001	protein_coding	SEMA3D	0.857442	0.835986	0.716809	5.78346e-05	0.0235714	0.000110412	FALSE	FALSE	TRUE	FALSE	FALSE	FALSE
SEMA3D-002	protein_coding	SEMA3D	0.831039	0.840882	0.698806	0.000283811	0.203439	0.00522925	TRUE	FALSE	TRUE	FALSE	FALSE	FALSE
RPL27A-001	protein_coding	RPL27A	1.04484	1.25302	1.3092	0.52063	0.0108464	0.0468572	FALSE	TRUE	TRUE	FALSE	FALSE	FALSE
NIPAL3-001	protein_coding	NIPAL3	0.931692	0.889429	0.828674	0.00340894	0.00585697	0.00011952	FALSE	FALSE	TRUE	FALSE	FALSE	FALSE
DKK1-003	protein_coding	DKK1	0.839794	0.873226	0.73333	0.0480409	0.0833939	0.00135438	FALSE	FALSE	TRUE	TRUE	TRUE	FALSE
FAM189A2-004	processed_transcript	FAM189A2	1.02822	0.708592	0.728586	0.482114	1.40985e-09	2.03112e-06	FALSE	TRUE	TRUE	FALSE	FALSE	FALSE
INPP5D-008	retained_intron	INPP5D	0.87938	0.9069	0.79751	0.0101589	0.124908	0.000681775	FALSE	FALSE	TRUE	FALSE	TRUE	FALSE
C1orf151-001	protein_coding	C1orf151	0.902158	0.920112	0.830087	0.000444633	0.18083	0.0012357	FALSE	FALSE	TRUE	FALSE	FALSE	FALSE
GNA14-001	protein_coding	GNA14	0.922763	0.900859	0.831279	0.00178826	0.00016789	1.03702e-05	FALSE	FALSE	TRUE	FALSE	FALSE	TRUE
NT5C2-203	protein_coding	NT5C2	0.940272	0.80947	0.761122	0.842434	0.0160622	0.0613803	FALSE	TRUE	FALSE	FALSE	TRUE	FALSE
NCALD-202	protein_coding	NCALD	1.12019	1.0963	1.22806	0.0178087	0.0798717	0.000732488	FALSE	FALSE	TRUE	TRUE	FALSE	FALSE
AKAP13-202	protein_coding	AKAP13	0.918391	0.881591	0.809645	0.0568125	0.176295	0.00808177	FALSE	FALSE	TRUE	TRUE	TRUE	FALSE
HHIP-001	protein_coding	HHIP	0.921187	0.724497	0.667398	0.00294529	9.47295e-12	1.31509e-10	FALSE	TRUE	TRUE	FALSE	TRUE	FALSE
RHOBTB3-005	retained_intron	RHOBTB3	1.15008	0.774182	0.890368	0.0393786	0.000452608	0.175269	FALSE	TRUE	FALSE	FALSE	FALSE	FALSE
RHOBTB3-001	protein_coding	RHOBTB3	1.09564	0.80979	0.887239	0.0964555	0.00488201	0.349375	FALSE	TRUE	FALSE	FALSE	FALSE	FALSE
FOXP1-020	processed_transcript	FOXP1	1.29137	0.84741	1.09432	0.000730321	0.383537	0.235838	TRUE	FALSE	FALSE	FALSE	TRUE	FALSE
STAC-009	processed_transcript	STAC	0.923972	0.874749	0.808243	0.0658054	0.00608398	0.00212907	FALSE	FALSE	TRUE	FALSE	FALSE	FALSE
STAC-001	protein_coding	STAC	0.892754	0.926615	0.82724	0.000169831	0.0237918	0.000120691	FALSE	FALSE	TRUE	FALSE	FALSE	FALSE
RAB27A-001	protein_coding	RAB27A	1.11022	0.755799	0.839101	0.312662	3.89612e-06	0.0101827	FALSE	TRUE	FALSE	TRUE	TRUE	FALSE
PDE8B-006	protein_coding	PDE8B	0.956579	0.870141	0.832359	0.187085	0.00617501	0.000191637	FALSE	FALSE	TRUE	FALSE	FALSE	FALSE
BCL11A-001	protein_coding	BCL11A	0.828168	0.838088	0.694077	2.93059e-06	0.00376498	2.43604e-07	TRUE	FALSE	TRUE	FALSE	FALSE	FALSE
PTGS1-001	protein_coding	PTGS1	0.864561	0.882618	0.763077	1.15169e-05	0.0122429	5.82244e-07	FALSE	FALSE	TRUE	TRUE	TRUE	FALSE
PVT1-019	processed_transcript	PVT1	1.16668	1.05864	1.23509	0.000408149	0.292531	0.0021345	FALSE	FALSE	TRUE	FALSE	TRUE	FALSE
UAP1-007	processed_transcript	UAP1	1.30208	0.87833	1.14365	8.77054e-05	0.250334	0.20127	TRUE	FALSE	FALSE	TRUE	FALSE	FALSE
RPS14-002	retained_intron	RPS14	1.0078	1.27548	1.28542	0.581383	1.1401e-05	0.000519616	FALSE	TRUE	TRUE	FALSE	FALSE	FALSE
CP-005	retained_intron	CP	0.829464	1.011	0.838592	0.0421966	0.990544	0.209917	TRUE	FALSE	FALSE	FALSE	TRUE	FALSE
DNAH5-001	protein_coding	DNAH5	1.48699	1.00243	1.49061	2.96495e-13	0.692204	0.0019185	TRUE	FALSE	TRUE	TRUE	TRUE	FALSE
MAT2A-012	processed_transcript	MAT2A	1.21253	1.03637	1.25663	0.00810788	0.889797	0.0596323	TRUE	FALSE	FALSE	TRUE	TRUE	FALSE
SEMA3C-008	processed_transcript	SEMA3C	0.93363	0.810629	0.756828	0.0268017	2.08978e-05	1.32544e-05	FALSE	TRUE	TRUE	TRUE	TRUE	FALSE
SEMA3C-001	protein_coding	SEMA3C	0.92807	0.646917	0.600384	0.214764	7.82616e-08	7.15411e-06	FALSE	TRUE	TRUE	TRUE	TRUE	FALSE
PDGFC-004	processed_transcript	PDGFC	0.904488	0.788543	0.713228	0.00165613	3.55515e-08	3.71159e-10	FALSE	TRUE	TRUE	FALSE	FALSE	FALSE
FRMD4B-018	retained_intron	FRMD4B	1.14448	0.804296	0.920501	0.0195046	0.0280242	0.839488	FALSE	TRUE	FALSE	FALSE	FALSE	FALSE
GPLD1-001	protein_coding	GPLD1	0.846675	0.877292	0.742781	0.000182634	0.147467	0.000167798	FALSE	FALSE	TRUE	FALSE	FALSE	FALSE
